# Supplementary material for: Genome-wide prediction and identification of cis-natural antisense transcripts in Arabidopsis thaliana
Source: Genome Biol. 2005 Mar 15;6(4):R30. doi: 10.1186/gb-2005-6-4-r30 (PMC1088958; doi:10.1186/gb-2005-6-4-r30)
Supplement: Additional File 1 — Classes of overlap patterns: 1. tail to tail (3' end overlap); 2. head to head (5' end overlap); 3. one transcript is contained entirely within the other transcript; 4.two transcripts overlap only within introns. Coding potential of a transcript: '+' with coding potential; '- ' without coding potential [file gb-2005-6-4-r30-S1.xls]

## Sheet: genomic-nat.all.uniq.gstruc.ana
List of Genomic-NATs
Transcript	Chromosome	Strand	Overlap	Overlap	Coding	MPSS	Transcript	Transcript	CDS	CDS	Gene Description
ID			Pattern	Length	Potential	Match	Start Position	End Position	Start Position	End Position
At1g02170	1	+	1	410	+	+	411883	413932	411883	413426	latex-abundant family protein (AMC1) / caspase family protein
At1g02180	1	-	1	410	+		413522	414645	413619	414505	ferredoxin-related
At1g02420	1	+	1	103	+		493683	495158	493683	495158	pentatricopeptide (PPR) repeat-containing protein
At1g02430	1	-	1	103	+		495055	495963	495175	495963	ADP-ribosylation factor, putative
At1g03090	1	+	1	158	+		739687	744184	739715	743819	methylcrotonyl-CoA carboxylase alpha chain, mitochondrial
At1g03100	1	-	1	158	+		744026	746407	744026	746407	pentatricopeptide (PPR) repeat-containing protein
At1g03750	1	+	1	6	+	+	937919	941067	937919	941067	helicase, putative
At1g03760	1	-	1	6	+	+	941061	943376	941210	943319	prefoldin subunit family protein
At1g03970	1	+	1	1101	+	+	1018099	1019207	1018236	1019048	G-box binding factor 4 (GBF4)
At1g03980	1	-	1	1101	+		1018106	1022107	1019310	1021870	phytochelatin synthase 2 (PCS2)
At1g04030	1	+	1	530	+		1040517	1042891	1040517	1042312	expressed protein
At1g04040	1	-	1	530	+	+	1042361	1043861	1042563	1043818	acid phosphatase class B family protein
At1g04210	1	+	1	848	+	+	1114404	1120207	1114695	1119382	leucine-rich repeat family protein
At1g04220	1	-	1	848	+	+	1119359	1122525	1119852	1122482	beta-ketoacyl-CoA synthase, putative
At1g04900	1	+	1	642	+	+	1383840	1388520	1383911	1387560	expressed protein
At1g04910	1	-	1	642	+		1387878	1391177	1388100	1391073	expressed protein
At1g05210	1	+	2	142	+	+	1510138	1511678	1510468	1511484	expressed protein
At1g05205	1	-	2	142	+	+	1509212	1510280	1509351	1510248	expressed protein
At1g05450	1	+	1	593	+		1599955	1601624	1600003	1601085	protease inhibitor/seed storage/lipid transfer protein (LTP)
At1g05460	1	-	1	593	+	+	1601031	1605026	1601356	1604657	RNA helicase SDE3 (SDE3)
At1g05730	1	+	2	298	+		1718554	1720302	1719106	1720158	expressed protein
At1g05720	1	-	2	298	+		1717461	1718852	1717676	1718848	selenoprotein family protein
At1g06060	1	+	1	748	+		1832942	1835576	1833070	1834515	RanBPM-related
At1g06070	1	-	1	748	+		1834828	1837647	1835200	1837115	bZIP transcription factor, putative (bZIP69)
At1g06560	1	+	1	315	+		2007629	2012200	2007659	2011823	NOL1/NOP2/sun family protein
At1g06570	1	-	1	315	+	+	2011885	2013544	2012014	2013542	4-hydroxyphenylpyruvate dioxygenase (HPD)
At1g06650	1	+	1	294	+		2035838	2037362	2035908	2037046	2-oxoglutarate-dependent dioxygenase, putative
At1g06660	1	-	1	294	+		2037068	2040245	2037460	2040147	expressed protein
At1g07010	1	+	1	817	+	+	2152886	2155717	2152948	2154967	calcineurin-like phosphoesterase family protein
At1g07020	1	-	1	817	+	+	2154900	2156007	2155318	2155883	expressed protein
At1g07210	1	+	1	319	+	+	2215235	2217391	2215319	2216667	30S ribosomal protein S18 family
At1g07220	1	-	1	319	+	+	2217072	2219378	2217072	2219378	expressed protein
At1g08260	1	+	1	616	+	+	2590941	2606889	2590941	2606889	DNA-directed DNA polymerase epsilon catalytic subunit
At1g08270	1	-	1	616	+		2606266	2607504	2606845	2607334	expressed protein
At1g08310	1	+	1	365	+	+	2618683	2620699	2619131	2620335	esterase/lipase/thioesterase family protein
At1g08315	1	-	1	365	+	+	2620334	2621542	2620497	2621474	armadillo/beta-catenin repeat family protein
At1g09000	1	+	1	608	+	+	2891040	2895777	2891114	2894990	NPK1-related protein kinase, putative (ANP1)
At1g09010	1	-	1	608	+	+	2895169	2899385	2895262	2899290	glycoside hydrolase family 2 protein
At1g09090	1	+	1	57	+	+	2932741	2936588	2932745	2936497	respiratory burst oxidase protein B (RbohB) / NADPH oxidase
At1g09100	1	-	1	57	+	+	2936531	2939316	2936677	2939260	26S protease regulatory subunit 6A, putative
At1g09270	1	+	1	1278	+		2994410	2998830	2994508	2997835	importin alpha-1 subunit, putative (IMPA4)
At1g09280	1	-	1	1278	+		2997552	3001296	2998211	3001255	expressed protein
At1g09390	1	+	1	338	+	+	3031205	3033941	3031266	3033417	GDSL-motif lipase/hydrolase family protein
At1g09400	1	-	1	338	+		3033603	3035038	3033678	3034995	12-oxophytodienoate reductase, putative
At1g09510	1	+	1	1145	+		3069387	3072052	3069398	3070814	cinnamyl-alcohol dehydrogenase family / CAD family
At1g09520	1	-	1	1145	+		3070907	3072052	3071250	3072032	expressed protein
At1g09750	1	+	1	399	+	+	3157503	3159147	3157543	3158962	chloroplast nucleoid DNA-binding protein-related
At1g09760	1	-	1	399	+	+	3158748	3161666	3159478	3161605	U2 small nuclear ribonucleoprotein A, putative
At1g09850	1	+	1	104	+	+	3201801	3204152	3201850	3203877	cysteine protease, papain-like (XBCP3)
At1g09860	1	-	1	104	+	+	3204048	3205311	3204138	3205289	purine permease-related
At1g10110	1	+	1	50	+		3302745	3304094	3302942	3303940	F-box family protein
At1g10120	1	-	1	50	+	+	3304044	3305830	3304230	3305791	basic helix-loop-helix (bHLH) family protein
At1g10490	1	+	1	620	+	+	3453230	3460621	3453590	3459926	expressed protein
At1g10500	1	-	1	620	+	+	3460001	3461420	3460161	3461341	hesB-like domain-containing protein
At1g10522	1	+	1	423	+	+	3469637	3471880	3470010	3471292	expressed protein
At1g10530	1	-	1	423	+		3471457	3472673	3471806	3472527	expressed protein
At1g11090	1	+	1	421	+	+	3702608	3703779	3702655	3703629	hydrolase, alpha/beta fold family protein
At1g11100	1	-	1	421	+		3703358	3709302	3703934	3709302	SNF2 domain-containing protein
At1g11265	1	+	3	4058	-		3781235	3785293	3781235	3785293	copia-like retrotransposon family
At1g11270	1	-	3	4058	+		3780429	3786988	3785715	3786653	F-box family protein
At1g11530	1	+	1	324	+		3874437	3875484	3874518	3875311	thioredoxin family protein
At1g11540	1	-	1	324	+	+	3875160	3877155	3875476	3876973	expressed protein
At1g11770	1	+	1	540	+	+	3975705	3977378	3976068	3977288	FAD-binding domain-containing protein
At1g11780	1	-	1	540	+		3976838	3979194	3977613	3979176	oxidoreductase, 2OG-Fe(II) oxygenase family protein
At1g12140	1	+	1	12	+	+	4121367	4123540	4121384	4123364	flavin-containing monooxygenase family protein
At1g12150	1	-	1	12	+	+	4123528	4125326	4123528	4125326	expressed protein
At1g12470	1	+	1	526	+		4251357	4257663	4251357	4257199	Pep3/Vps18/deep orange family protein
At1g12480	1	-	1	526	+		4257137	4259298	4257425	4259247	C4-dicarboxylate transporter
At1g12770	1	+	1	144	+	+	4351886	4355838	4351886	4355838	DEAD/DEAH box helicase family protein
At1g12780	1	-	1	144	+	+	4355694	4358326	4356122	4358118	UDP-glucose 4-epimerase / UDP-galactose 4-epimerase M136
At1g12810	1	+	1	252	+		4367306	4368800	4367330	4368518	proline-rich family protein
At1g12820	1	-	1	252	+	+	4368548	4371291	4368877	4370778	transport inhibitor response protein, putative
At1g13190	1	+	1	892	+	+	4498893	4501973	4499630	4501351	RNA recognition motif (RRM)-containing protein
At1g13195	1	-	1	892	+	+	4501081	4503588	4501775	4503344	zinc finger (C3HC4-type RING finger) family protein
At1g13330	1	+	1	1120	+		4567932	4570565	4568005	4569407	expressed protein
At1g13340	1	-	1	1120	+	+	4569445	4571115	4569619	4571040	expressed protein
At1g13740	1	+	1	584	+	+	4713671	4715404	4713966	4715155	expressed protein
At1g13750	1	-	1	584	+	+	4714820	4718232	4715487	4718088	calcineurin-like phosphoesterase family protein
At1g14000	1	+	1	364	+	+	4797355	4800278	4797603	4800040	protein kinase family protein / ankyrin repeat family protein
At1g14010	1	-	1	364	+	+	4799914	4801819	4800382	4801787	emp24/gp25L/p24 family protein
At1g14150	1	+	1	54	+		4839850	4840748	4839882	4840370	oxygen evolving enhancer 3 (PsbQ) family protein
At1g14160	1	-	1	54	+		4840694	4841845	4840795	4841657	integral membrane family protein
At1g14350	1	+	1	539	+		4908250	4911163	4908422	4910642	myb family transcription factor (MYB124)
At1g14360	1	-	1	539	+		4910624	4913147	4911357	4913024	UDP-galactose/UDP-glucose transporter, putative
At1g14780	1	+	1	738	+	+	5090985	5094147	5091015	5093868	expressed protein
At1g14790	1	-	1	738	+	+	5093409	5098027	5094312	5097812	RNA-dependent RNA polymerase, putative
At1g14800	1	+	1	134	+		5099567	5102553	5099567	5102553	hypothetical protein
At1g14810	1	-	1	134	+	+	5102419	5104684	5102679	5104628	semialdehyde dehydrogenase family protein
At1g15410	1	+	1	537	+	+	5298939	5300898	5299572	5300676	aspartate-glutamate racemase family
At1g15415	1	-	1	537	+		5300361	5301407	5300926	5301407	expressed protein
At1g15690	1	+	1	385	+	+	5398985	5402949	5399110	5402180	pyrophosphate-energized vacuolar membrane proton pump M168
At1g15700	1	-	1	385	+	+	5402564	5403813	5402624	5403784	ATP synthase gamma chain 2, chloroplast (ATPC2)
At1g15720	1	+	1	458	+		5406020	5407481	5406133	5407305	myb family transcription factor
At1g15730	1	-	1	458	+	+	5407023	5409979	5407530	5409932	PRLI-interacting factor L, putative
At1g15740	1	+	1	937	+	+	5410929	5415297	5411504	5414539	leucine-rich repeat family protein
At1g15750	1	-	1	937	+		5414360	5420859	5415081	5420354	WD-40 repeat family protein
At1g15810	1	+	1	1106	+	+	5444413	5447229	5444491	5446266	ribosomal protein S15 family protein
At1g15820	1	-	1	1106	+	+	5446123	5447776	5446680	5447671	chlorophyll A-B binding protein, chloroplast (LHCB6)
At1g15950	1	+	1	517	+	+	5478748	5482159	5478849	5481909	cinnamoyl-CoA reductase, putative
At1g15960	1	-	1	517	+	+	5481642	5485109	5482196	5483592	NRAMP metal ion transporter 6, putative (NRAMP6)
At1g15980	1	+	1	5	+	+	5489292	5491303	5489308	5491193	expressed protein
At1g15990	1	-	1	5	+		5491298	5493766	5491298	5493766	cyclic nucleotide-regulated ion channel, putative (CNGC7)
At1g16560	1	+	1	443	+		5668401	5670701	5668938	5670336	Per1-like family protein
At1g16570	1	-	1	443	+	+	5670258	5673593	5670756	5673416	glycosyl transferase family 1 protein
At1g16810	1	+	1	443	+	+	5755609	5756845	5756143	5756687	expressed protein
At1g16820	1	-	1	443	+		5756401	5758457	5757192	5758457	vacuolar ATP synthase catalytic subunit-related
At1g17070	1	+	1	582	+	+	5837583	5840261	5837646	5840195	D111/G-patch domain-containing protein
At1g17080	1	-	1	582	+		5839679	5841559	5840451	5841529	expressed protein
At1g17100	1	+	1	547	+	+	5844729	5846215	5844759	5845532	SOUL heme-binding family protein
At1g17110	1	-	1	547	+	+	5845668	5850038	5845809	5849882	ubiquitin-specific protease 15 (UBP15)
At1g17130	1	+	1	711	+	+	5854141	5856968	5854257	5856465	cell cycle control protein-related
At1g17140	1	-	1	711	+		5856257	5858525	5856733	5857854	tropomyosin-related
At1g17810	1	+	1	901	+		6130018	6131961	6130628	6131435	major intrinsic family protein / MIP family protein
At1g17820	1	-	1	901	+		6131060	6135338	6131744	6135108	expressed protein
At1g17840	1	+	1	209	+	+	6142603	6146514	6142863	6145887	ABC transporter family protein
At1g17850	1	-	1	209	+	+	6146305	6148813	6146305	6148813	expressed protein
At1g17860	1	+	1	2	+	+	6149294	6150031	6149336	6149926	trypsin and protease inhibitor family protein
At1g17870	1	-	1	2	+	+	6150029	6152215	6150029	6152178	expressed protein
At1g18090	1	+	1	1028	+		6224497	6228233	6224532	6227708	exonuclease, putative
At1g18100	1	-	1	1028	+	+	6227205	6230181	6228042	6230103	mother of FT and TF1 protein (MFT)
At1g18630	1	+	1	875	+	+	6414717	6416445	6415218	6416275	glycine-rich RNA-binding protein, putative
At1g18640	1	-	1	875	+		6415570	6418676	6416516	6418237	3-phosphoserine phosphatase (PSP)
At1g18880	1	+	1	604	+		6520744	6523359	6520791	6523232	proton-dependent oligopeptide transport (POT) family protein
At1g18890	1	-	1	604	+	+	6522755	6525727	6523459	6525727	calcium-dependent protein kinase 1 (CDPK1)
At1g19230	1	+	1	599	+		6644180	6649688	6644180	6649140	respiratory burst oxidase protein E (RbohE) / NADPH oxidase
At1g19240	1	-	1	599	+	+	6649089	6650411	6649553	6650375	expressed protein
At1g19680	1	+	1	420	+	+	6805450	6808126	6805900	6807673	expressed protein
At1g19690	1	-	1	420	+		6807706	6809560	6807916	6809553	expressed protein
At1g19710	1	+	1	14	+	+	6814828	6816707	6814911	6816707	glycosyl transferase family 1 protein
At1g19715	1	-	1	14	+	+	6816693	6819533	6816925	6819423	jacalin lectin family protein
At1g20300	1	+	2	69	+	+	7029619	7031525	7029691	7031304	pentatricopeptide (PPR) repeat-containing protein
At1g20290	1	-	2	69	+		7025538	7029688	7025538	7029688	hypothetical protein
At1g20470	1	+	1	605	+	+	7094250	7094855	7094315	7094755	auxin-responsive family protein
At1g20480	1	-	1	605	+		7094250	7097104	7094968	7097063	4-coumarate--CoA ligase family protein
At1g20540	1	+	1	335	+		7112611	7115810	7112642	7115181	transducin family protein / WD-40 repeat family protein
At1g20550	1	-	1	335	+		7115475	7118151	7115475	7117926	expressed protein
At1g21270	1	+	1	769	+	+	7444919	7448447	7444985	7447333	wall-associated kinase 2 (WAK2)
At1g21280	1	-	1	769	+		7447678	7448391	7447678	7448391	expressed protein
At1g21370	1	+	1	1105	+		7483772	7486311	7484239	7485440	expressed protein
At1g21380	1	-	1	1105	+	+	7485206	7488675	7485795	7488021	VHS domain-containing protein / GAT domain-containing protein
At1g21430	1	+	1	16	+		7500834	7502175	7500834	7502175	flavin-containing monooxygenase family protein M243
At1g21440	1	-	1	16	+	+	7502159	7504140	7502314	7504092	mutase family protein
At1g21760	1	+	1	591	+	+	7649215	7652226	7649313	7651602	F-box family protein
At1g21770	1	-	1	591	+	+	7651635	7652275	7651832	7652238	expressed protein
At1g21880	1	+	1	383	+	+	7680470	7682956	7680678	7682037	peptidoglycan-binding LysM domain-containing protein
At1g21890	1	-	1	383	+		7682573	7685651	7682797	7685570	nodulin MtN21 family protein
At1g22050	1	+	1	588	+		7771659	7773640	7771886	7772832	ubiquitin family protein
At1g22060	1	-	1	588	+	+	7773052	7780575	7773362	7780575	expressed protein
At1g22800	1	+	1	306	+		8071924	8074346	8072009	8074028	expressed protein
At1g22810	1	-	1	306	+		8074040	8075026	8074524	8074958	AP2 domain-containing transcription factor, putative
At1g22840	1	+	1	372	+	+	8079279	8080563	8079373	8080275	cytochrome c, putative
At1g22850	1	-	1	372	+	+	8080191	8082864	8080660	8082805	expressed protein
At1g23730	1	+	1	382	+		8395546	8398497	8395954	8398003	carbonic anhydrase, putative / carbonate dehydratase, putative
At1g23740	1	-	1	382	+	+	8398115	8399717	8398234	8399645	oxidoreductase, zinc-binding dehydrogenase family protein
At1g24280	1	+	1	308	+		8609434	8612569	8609484	8612372	glucose-6-phosphate 1-dehydrogenase, putative / G6PD, putative
At1g24290	1	-	1	308	+		8612261	8614266	8612639	8614216	AAA-type ATPase family protein
At1g24310	1	+	1	78	+	+	8624050	8626394	8624181	8626168	expressed protein
At1g24320	1	-	1	78	+	+	8626316	8630960	8626426	8630924	alpha-glucosidase, putative
At1g24600	1	+	3	412	+		8720295	8720707	8720361	8720579	expressed protein
At1g24610	1	-	3	412	+	+	8720177	8722732	8720892	8722697	SET domain-containing protein
At1g25320	1	+	1	434	+	+	8877844	8880297	8877975	8880167	leucine-rich repeat transmembrane protein kinase, putative
At1g25330	1	-	1	434	+	+	8879863	8882085	8880502	8882005	basic helix-loop-helix (bHLH) family protein
At1g26090	1	+	1	389	+	+	9020367	9022977	9020496	9022606	hypothetical protein
At1g26100	1	-	1	389	+	+	9022588	9024068	9022703	9024068	cytochrome B561 family protein
At1g26290	1	+	4	0	+		9098038	9098542	9098038	9098542	hypothetical protein
At1g26300	1	-	4	0	+		9095887	9099741	9096010	9099733	BSD domain-containing protein
At1g26630	1	+	1	424	+	+	9205823	9207402	9205955	9207085	eukaryotic translation initiation factor 5A, putative M282
At1g26640	1	-	1	424	+	+	9206978	9209887	9207607	9209753	aspartate/glutamate/uridylate kinase family protein
At1g27060	1	+	1	14	+	+	9395010	9396660	9395010	9396660	regulator of chromosome condensation (RCC1) family protein
At1g27070	1	-	1	14	+		9396646	9399440	9396932	9399212	5'-AMP-activated protein kinase-related
At1g27300	1	+	1	238	+	+	9483250	9484576	9483311	9484181	expressed protein
At1g27310	1	-	1	238	+	+	9484338	9485883	9484602	9485777	nuclear transport factor 2 (NTF2), putative
At1g27595	1	+	1	77	+		9595480	9603242	9595480	9602904	expressed protein
At1g27600	1	-	1	77	+		9603165	9606088	9604070	9605610	glycosyl transferase family 43 protein
At1g27650	1	+	2	331	+	+	9614562	9616344	9615139	9616029	U2 snRNP auxiliary factor small subunit, putative
At1g27640	1	-	2	331	+	+	9614450	9614893	9614450	9614893	expressed protein
At1g27710	1	+	1	1	+	+	9642461	9643339	9642537	9643175	glycine-rich protein
At1g27720	1	-	1	1	+	+	9643338	9647363	9643338	9647363	transcription initiation factor IID (TFIID) component
At1g29670	1	+	1	641	+	+	10375753	10378144	10375829	10377703	GDSL-motif lipase/hydrolase family protein
At1g29680	1	-	1	641	+		10377503	10378947	10377886	10378917	expressed protein
At1g29800	1	+	1	67	+	+	10433069	10435425	10433298	10435161	zinc finger (FYVE type) family protein
At1g29810	1	-	1	67	+		10435358	10437490	10435590	10437390	dehydratase family
At1g30010	1	+	1	511	+	+	10513178	10516369	10513178	10515313	intron maturase, type II family protein
At1g30020	1	-	1	511	+	+	10515858	10516331	10515858	10516331	expressed protein
At1g31190	1	+	1	7	+		11144753	11146911	11144842	11146781	inositol monophosphatase family protein
At1g31200	1	-	1	7	+		11146904	11147659	11146904	11147659	expressed protein
At1g31780	1	+	1	571	+	+	11391227	11394703	11391322	11394591	conserved oligomeric Golgi complex component-related
At1g31790	1	-	1	571	+	+	11394132	11395999	11394725	11395954	pentatricopeptide (PPR) repeat-containing protein
At1g31800	1	+	1	483	+	+	11396383	11400071	11396421	11399451	cytochrome P450 family protein
At1g31810	1	-	1	483	+	+	11399588	11405702	11399903	11405702	formin homology 2 domain-containing protein
At1g32600	1	+	1	43	+		11794782	11795663	11794782	11795663	F-box family protein-related
At1g32610	1	-	1	43	+		11795620	11797111	11795872	11796747	hydroxyproline-rich glycoprotein family protein
At1g32740	1	+	1	255	+	+	11844857	11846482	11844863	11846062	expressed protein
At1g32750	1	-	1	255	+	+	11846227	11856241	11846365	11856241	HAC13 protein (HAC13)
At1g32870	1	+	1	19	+	+	11911701	11913927	11911725	11913672	no apical meristem (NAM) family protein
At1g32880	1	-	1	19	+		11913908	11914715	11913908	11914715	importin alpha-1 subunit, putative
At1g33020	1	+	1	56	+		11962726	11964812	11962726	11964812	F-box family protein
At1g33030	1	-	1	56	+	+	11964756	11966256	11964865	11966192	O-methyltransferase family 2 protein
At1g33265	1	+	1	706	+		12066575	12068391	12066642	12067800	expressed protein
At1g33270	1	-	1	706	+	+	12067685	12070341	12068304	12070137	patatin-related
At1g33680	1	+	1	1880	+	+	12203925	12209088	12204036	12208262	KH domain-containing protein
At1g33700	1	-	1	1880	+	+	12207208	12214162	12208833	12213551	expressed protein
At1g34210	1	+	1	1454	+	+	12458648	12463896	12459056	12462730	somatic embryogenesis receptor-like kinase 2 (SERK2)
At1g34220	1	-	1	1454	+		12462442	12465978	12463080	12465889	expressed protein
At1g34630	1	+	1	502	+	+	12685178	12687710	12685295	12687413	expressed protein
At1g34640	1	-	1	502	+	+	12687208	12688488	12687684	12688405	expressed protein
At1g35620	1	+	1	1	+	+	13156429	13158445	13156482	13158258	thioredoxin family protein
At1g35625	1	-	1	1	+		13158444	13159478	13158444	13159478	protease-associated zinc finger (C3HC4-type RING finger)
At1g35620	1	+	1	1	+	+	13156429	13158445	13156482	13158258	thioredoxin family protein
At1g35625	1	-	1	1	+		13158444	13159478	13158444	13159478	protease-associated zinc finger (C3HC4-type RING finger)
At1g36380	1	+	1	231	+	+	13702026	13702844	13702129	13702558	expressed protein
At1g36390	1	-	1	231	+		13702613	13704783	13703023	13704736	co-chaperone grpE family protein
At1g43890	1	+	1	72	+	+	16649176	16651079	16649374	16650835	Ras-related GTP-binding protein, putative
At1g43895	1	-	1	72	-		16651007	16652083	16651007	16652083	pseudogene, protein kinase -related
At1g43900	1	+	1	841	+	+	16656485	16658885	16656485	16658250	protein phosphatase 2C, putative / PP2C, putative
At1g43910	1	-	1	841	+		16658044	16660096	16658490	16660068	AAA-type ATPase family protein
At1g44160	1	+	1	457	+		16797269	16798856	16797472	16798716	DNAJ chaperone C-terminal domain-containing protein
At1g44170	1	-	1	457	+		16798399	16802761	16799004	16802471	aldehyde dehydrogenase, putative (ALDH)
At1g45474	1	+	1	191	+		17181742	17183246	17181793	17182879	chlorophyll A-B binding protein, putative (LHCA5)
At1g45545	1	-	1	191	+		17183055	17185397	17183055	17185397	hypothetical protein
At1g47230	1	+	1	431	+		17309014	17311674	17309192	17311027	cyclin, putative
At1g47240	1	-	1	431	+	+	17311243	17313837	17311483	17313748	NRAMP metal ion transporter 2, putative (NRAMP2)
At1g47250	1	+	1	1052	+	+	17321617	17324100	17321660	17323340	20S proteasome alpha subunit F2 (PAF2) (PRC2B) (PRS1)
At1g47260	1	-	1	1052	+	+	17323048	17325924	17323824	17325787	bacterial transferase hexapeptide repeat-containing protein
At1g47330	1	+	1	818	+	+	17353490	17356733	17353589	17356179	expressed protein
At1g47340	1	-	1	818	+	+	17355915	17358973	17356563	17358934	F-box family protein
At1g47740	1	+	3	746	+		17569005	17572599	17570343	17571475	expressed protein
At1g47750	1	-	3	746	+		17571217	17572599	17571828	17572574	peroxisomal biogenesis factor 11 family protein
At1g48100	1	+	1	1468	+	+	17770543	17774255	17770590	17773294	glycoside hydrolase family 28 protein
At1g48110	1	-	1	1468	+	+	17772787	17777120	17774008	17776475	expressed protein
At1g48300	1	+	1	1152	+	+	17851024	17852466	17851059	17852006	expressed protein
At1g48310	1	-	1	1152	+	+	17851314	17857475	17852288	17857399	SNF2 domain-containing protein
At1g48560	1	+	1	445	+	+	17956533	17958973	17956603	17958776	expressed protein
At1g48570	1	-	1	445	+	+	17958528	17961387	17959123	17961329	zinc finger (Ran-binding) family protein
At1g48750	1	+	3	524	+		18039635	18040159	18039687	18039971	protease inhibitor/seed storage/lipid transfer protein (LTP)
At1g48760	1	-	3	524	+		18039635	18043073	18040320	18042929	delta-adaptin, putative
At1g49350	1	+	1	431	+	+	18268651	18271330	18268738	18270702	pfkB-type carbohydrate kinase family protein
At1g49360	1	-	1	431	+	+	18270899	18273110	18271006	18273091	F-box family protein
At1g49720	1	+	1	700	+	+	18403760	18406735	18404494	18406022	ABA-responsive element-binding protein
At1g49730	1	-	1	700	+	+	18406035	18409236	18406286	18409216	protein kinase family protein
At1g49960	1	+	1	353	+		18502307	18505554	18502368	18504730	xanthine/uracil permease family protein
At1g49970	1	-	1	353	+	+	18505201	18508277	18505604	18508130	ATP-dependent Clp protease proteolytic subunit (ClpR1)
At1g50010	1	+	1	910	+	+	18521282	18523668	18521405	18523397	tubulin alpha-2/alpha-4 chain (TUA2)
At1g50020	1	-	1	910	+	+	18522758	18525363	18523812	18525268	expressed protein
At1g50270	1	+	1	136	+		18625712	18627502	18625712	18627502	pentatricopeptide (PPR) repeat-containing protein
At1g50280	1	-	1	136	+	+	18627366	18630063	18627525	18629960	phototropic-responsive NPH3 family protein
At1g50440	1	+	1	122	+		18689445	18691575	18689767	18691314	zinc finger (C3HC4-type RING finger) family protein
At1g50450	1	-	1	122	+		18691453	18694039	18691570	18694016	expressed protein
At1g50480	1	+	1	527	+	+	18705631	18708606	18705732	18708355	formate--tetrahydrofolate ligase
At1g50490	1	-	1	527	+	+	18708079	18710143	18708673	18709971	ubiquitin-conjugating enzyme 20 (UBC20)
At1g50520	1	+	1	7	+	+	18723046	18724887	18723049	18724738	cytochrome P450 family protein
At1g50530	1	-	1	7	+		18724880	18725397	18724880	18725397	hypothetical protein
At1g50560	1	+	1	1723	+		18727875	18731215	18727943	18729584	cytochrome P450, putative
At1g50570	1	-	1	1723	+	+	18729492	18731957	18730068	18731234	C2 domain-containing protein
At1g50900	1	+	1	121	+	+	18869874	18870872	18869940	18870682	expressed protein
At1g50910	1	-	1	121	+		18870751	18873507	18870751	18873507	expressed protein
At1g52010	1	+	1	43	-		19340717	19343053	19340717	19343053	Mutator-like transposase family
At1g52020	1	-	1	43	-		19343010	19348781	19343010	19348781	pseudogene, Ulp1 protease family
At1g52087	1	+	1	71	+		19379311	19381883	19379311	19381883	hypothetical protein
At1g52090	1	-	1	71	+		19381812	19382156	19381812	19382156	hypothetical protein
At1g52500	1	+	1	1586	+		19563652	19566782	19563712	19566524	formamidopyrimidine-DNA glycolase family protein
At1g52510	1	-	1	1586	+	+	19565196	19568941	19566708	19568929	hydrolase, alpha/beta fold family protein
At1g52690	1	+	1	296	+		19623413	19625202	19623510	19624257	late embryogenesis abundant protein, putative
At1g52695	1	-	1	296	+		19624906	19627129	19625079	19627056	phospholipase/carboxylesterase family protein
At1g53270	1	+	1	350	+		19866546	19868318	19866546	19868318	ABC transporter family protein
At1g53280	1	-	1	350	+	+	19867968	19871057	19868610	19871009	DJ-1 family protein
At1g53440	1	+	1	556	+	+	19949627	19955230	19949627	19955230	leucine-rich repeat family protein
At1g53450	1	-	1	556	+		19954674	19957776	19955415	19957507	expressed protein
At1g53570	1	+	1	1421	+		19990934	19994781	19991059	19994401	mitogen-activated protein kinase kinase kinase (MAPKKK)
At1g53580	1	-	1	1421	+		19993360	19996898	19995210	19996804	hydroxyacylglutathione hydrolase, putative / glyoxalase II
At1g54130	1	+	1	83	+	+	20214540	20217720	20214845	20217429	RelA/SpoT protein, putative (RSH3)
At1g54140	1	-	1	83	+	+	20217637	20218887	20217743	20218536	transcription initiation factor IID (TFIID)
At1g54360	1	+	1	87	+		20294239	20296905	20294505	20296827	expressed protein
At1g54370	1	-	1	87	+	+	20296818	20300796	20297020	20300796	sodium proton exchanger, putative (NHX5)
At1g54680	1	+	1	166	+	+	20416721	20418149	20416721	20418149	expressed protein
At1g54690	1	-	1	166	+	+	20417983	20418954	20418274	20418873	histone H2A, putative
At1g54780	1	+	1	454	+	+	20443101	20444826	20443200	20444620	thylakoid lumen 18.3 kDa protein
At1g54790	1	-	1	454	+		20444372	20447696	20444791	20447664	GDSL-motif lipase/hydrolase family protein
At1g55265	1	+	3	688	+		20620980	20621668	20620993	20621520	expressed protein
At1g55270	1	-	3	688	+		20620733	20623803	20622000	20623592	kelch repeat-containing F-box family protein
At1g56000	1	+	1	590	+		20947808	20950826	20947814	20949766	amine oxidase-related
At1g56010	1	-	1	590	+		20950236	20952906	20950517	20951392	transcription activator NAC1 (NAC1)
At1g59710	1	+	1	316	+		21942032	21943849	21942288	21943338	expressed protein
At1g59720	1	-	1	316	+		21943533	21945449	21943533	21945449	pentatricopeptide (PPR) repeat-containing protein
At1g59840	1	+	1	870	+		22030172	22033044	22030234	22031839	expressed protein
At1g59850	1	-	1	870	+	+	22032174	22033872	22032174	22033872	expressed protein
At1g60220	1	+	1	67	+	+	22211997	22215816	22211997	22215575	Ulp1 protease family protein
At1g60230	1	-	1	67	+	+	22215749	22218089	22215888	22218011	radical SAM domain-containing protein
At1g60420	1	+	1	268	+	+	22265573	22268324	22265643	22267908	DC1 domain-containing protein
At1g60430	1	-	1	268	+		22268056	22269667	22268462	22269347	ARP2/3 complex 21 kDa subunit family
At1g60670	1	+	1	945	+		22347320	22351720	22347764	22350805	expressed protein
At1g60680	1	-	1	945	+		22350775	22352913	22351489	22352901	aldo/keto reductase family protein
At1g61150	1	+	1	597	+		22546221	22549281	22546969	22548020	expressed protein
At1g61160	1	-	1	597	+		22548684	22550022	22548684	22550022	expressed protein
At1g62240	1	+	1	401	+		22998248	22999136	22998305	22998988	expressed protein
At1g62250	1	-	1	401	+		22998735	23001242	22999719	23000668	expressed protein
At1g62720	1	+	1	390	+		23231416	23233114	23231416	23232696	pentatricopeptide (PPR) repeat-containing protein
At1g62730	1	-	1	390	+	+	23232724	23234401	23232869	23233783	expressed protein
At1g62740	1	+	1	350	+	+	23234626	23237449	23234691	23237045	stress-inducible protein, putative
At1g62750	1	-	1	350	+	+	23237099	23240112	23237287	23239986	elongation factor Tu family protein
At1g62790	1	+	1	179	+		23255984	23257547	23256034	23257146	protease inhibitor/seed storage/lipid transfer protein (LTP)
At1g62800	1	-	1	179	+		23257368	23261128	23257599	23261081	aspartate aminotransferase, cytoplasmic isozyme 2
At1g63760	1	+	1	106	-		23659376	23661275	23659376	23661275	pseudogene, ARI protein
At1g63770	1	-	1	106	+		23661169	23667906	23661828	23667906	peptidase M1 family protein
At1g63980	1	+	1	453	+	+	23744225	23746958	23744309	23746717	D111/G-patch domain-containing protein
At1g63990	1	-	1	453	+	+	23746505	23749037	23746986	23749014	DNA topoisomerase VIA, putative (SPO11-2)
At1g64185	1	+	1	456	+		23828177	23829447	23828190	23828815	lactoylglutathione lyase family protein
At1g64190	1	-	1	456	+	+	23828991	23830799	23829212	23830675	6-phosphogluconate dehydrogenase family protein
At1g64630	1	+	1	1103	+	+	24023153	24026490	24023583	24025777	protein kinase family protein
At1g64640	1	-	1	1103	+	+	24025387	24026820	24026145	24026814	plastocyanin-like domain-containing protein
At1g65410	1	+	1	110	+		24298836	24301258	24299025	24300995	ABC transporter family protein
At1g65420	1	-	1	110	+	+	24301148	24302233	24301332	24302037	expressed protein
At1g65960	1	+	1	792	+	+	24555725	24561271	24555757	24560916	glutamate decarboxylase 2 (GAD 2)
At1g65970	1	-	1	792	+		24560479	24561952	24561190	24561892	peroxiredoxin type 2, putative
At1g66930	1	+	1	41	+		24974186	24976732	24974186	24976732	serine/threonine protein kinase family protein
At1g66940	1	-	1	41	+		24976691	24978454	24976864	24978347	protein kinase-related
At1g67570	1	+	1	667	+		25328826	25331469	25328981	25330601	expressed protein
At1g67580	1	-	1	667	+	+	25330802	25335042	25331390	25334628	protein kinase family protein
At1g67820	1	+	1	733	+	+	25433516	25435725	25433545	25435147	protein phosphatase 2C, putative / PP2C, putative
At1g67830	1	-	1	733	+	+	25434992	25436635	25435368	25436635	GDSL-motif lipase/hydrolase family protein
At1g68290	1	+	1	94	+	+	25600334	25602101	25600381	25601927	bifunctional nuclease, putative
At1g68300	1	-	1	94	+	+	25602007	25603007	25602181	25602924	universal stress protein (USP) family protein
At1g68585	1	+	1	94	+		25760521	25761532	25760574	25761089	expressed protein
At1g68590	1	-	1	94	+	+	25761072	25761890	25761256	25761832	plastid-specific 30S ribosomal protein 3
At1g68935	1	+	1	136	+		25925188	25926757	25925414	25926361	expressed protein
At1g68940	1	-	1	136	+		25925664	25929037	25925664	25929037	armadillo/beta-catenin repeat protein-related
At1g68980	1	+	1	238	+	+	25936686	25938545	25936686	25938545	pentatricopeptide (PPR) repeat-containing protein
At1g68990	1	-	1	238	+	+	25938307	25944629	25939162	25944418	DNA-directed RNA polymerase, mitochondrial (RPOMT)
At1g69060	1	+	1	138	+	+	25968245	25971113	25968718	25970936	expressed protein
At1g69070	1	-	1	138	+	+	25970975	25975052	25971084	25975052	expressed protein
At1g69170	1	+	1	2779	+		26008761	26013907	26009289	26010704	squamosa promoter-binding protein-like 6 (SPL6)
At1g69180	1	-	1	2779	+	+	26011128	26012722	26011397	26012603	transcription factor CRC (CRABS CLAW)
At1g69200	1	+	1	763	+	+	26019687	26022528	26019687	26022028	pfkB-type carbohydrate kinase family protein
At1g69210	1	-	1	763	+	+	26021765	26023721	26022246	26023721	expressed protein
At1g69260	1	+	1	765	+	+	26042825	26044751	26042977	26044233	expressed protein
At1g69270	1	-	1	765	+	+	26043986	26046365	26044540	26046162	leucine-rich repeat family protein
At1g69370	1	+	1	386	+		26083619	26085390	26083761	26085222	chorismate mutase, putative
At1g69380	1	-	1	386	+		26085004	26087269	26085392	26087094	expressed protein
At1g69720	1	+	1	999	+		26230529	26233294	26230841	26232082	heme oxygenase 3 (HO3)
At1g69730	1	-	1	999	+	+	26232295	26235002	26232366	26235002	protein kinase family protein
At1g70060	1	+	1	281	+	+	26387452	26393960	26387452	26393231	paired amphipathic helix repeat-containing protein
At1g70070	1	-	1	281	+	+	26393679	26397859	26393679	26397811	DEAD/DEAH box helicase, putative
At1g70330	1	+	1	858	+	+	26506572	26508282	26506583	26508023	equilibrative nucleoside transporter family protein
At1g70340	1	-	1	858	+	+	26507424	26510276	26508230	26510052	expressed protein
At1g70760	1	+	1	658	+	+	26690892	26692550	26690929	26691863	inorganic carbon transport protein-related
At1g70770	1	-	1	658	+	+	26691892	26694939	26692284	26694847	expressed protein
At1g71180	1	+	1	299	+		26835997	26837371	26835997	26836953	6-phosphogluconate dehydrogenase NAD-binding protein
At1g71190	1	-	1	299	+		26837072	26838689	26837259	26838644	expressed protein
At1g71300	1	+	1	595	+		26877726	26882002	26877726	26881981	Vps52/Sac2 family protein
At1g71310	1	-	1	595	+		26881407	26883686	26882379	26883506	expressed protein
At1g71480	1	+	3	646	+	+	26935602	26936975	26935741	26936748	nuclear transport factor 2 (NTF2) family protein
At1g71490	1	-	3	646	+	+	26935602	26939033	26936988	26939033	pentatricopeptide (PPR) repeat-containing protein
At1g71690	1	+	1	312	+	+	26951439	26952726	26951468	26952726	expressed protein
At1g71691	1	-	1	312	+		26952414	26955209	26953057	26955142	GDSL-motif lipase/hydrolase family protein
At1g72030	1	+	1	309	+	+	27114527	27115868	27114549	27115487	GCN5-related N-acetyltransferase (GNAT) family protein
At1g72040	1	-	1	309	+		27115559	27118004	27115821	27117910	deoxynucleoside kinase family
At1g72060	1	+	1	384	+	+	27122109	27122673	27122156	27122505	expressed protein
At1g72070	1	-	1	384	+	+	27122289	27123370	27122513	27123270	DNAJ heat shock N-terminal domain-containing protein
At1g72180	1	+	1	559	+	+	27166482	27171092	27167736	27170866	leucine-rich repeat transmembrane protein kinase, putative
At1g72190	1	-	1	559	+	+	27170533	27173379	27171120	27173358	oxidoreductase family protein
At1g73030	1	+	1	547	+	+	27477487	27478783	27477599	27478509	SNF7 family protein
At1g73040	1	-	1	547	+	+	27478236	27479623	27478820	27479438	jacalin lectin family protein
At1g73190	1	+	1	313	+		27525607	27527428	27525816	27526832	tonoplast intrinsic protein, alpha / alpha-TIP (TIP3.1)
At1g73200	1	-	1	313	+	+	27527115	27530234	27527115	27530234	expressed protein
At1g73220	1	+	1	383	+	+	27541937	27544352	27542048	27543770	sugar transporter family protein
At1g73230	1	-	1	383	+	+	27543969	27545603	27544167	27545025	nascent polypeptide-associated complex domain+M580 protein
At1g73380	1	+	1	63	+		27592693	27594540	27592761	27594318	expressed protein
At1g73390	1	-	1	63	+		27594477	27598803	27594740	27597809	expressed protein
At1g74300	1	+	1	1053	+		27938959	27940650	27939029	27940135	esterase/lipase/thioesterase family protein
At1g74310	1	-	1	1053	+		27939597	27943851	27940376	27943523	heat shock protein 101 (HSP101)
At1g74360	1	+	1	853	+	+	27957892	27962176	27957960	27961572	leucine-rich repeat transmembrane protein kinase, putative
At1g74370	1	-	1	853	+		27961323	27963018	27961861	27962646	zinc finger (C3HC4-type RING finger) family protein
At1g74430	1	+	1	932	+	+	27978842	27981095	27979070	27980779	myb family transcription factor (MYB95)
At1g74440	1	-	1	932	+		27980163	27984065	27982869	27984032	expressed protein
At1g74550	1	+	1	256	+	+	28019706	28021523	28019747	28021210	cytochrome P450, putative
At1g74560	1	-	1	256	+	+	28021267	28023656	28021476	28023561	nucleosome assembly protein (NAP) family protein
At1g74680	1	+	1	597	+	+	28062849	28064872	28063189	28064645	exostosin family protein
At1g74690	1	-	1	597	+	+	28064275	28068286	28065159	28067585	calmodulin-binding family protein
At1g74730	1	+	1	905	+	+	28082592	28084009	28082656	28083492	expressed protein
At1g74740	1	-	1	905	+		28083104	28086305	28083860	28086137	calcium-dependent protein kinase, putative / CDPK, putative
At1g74900	1	+	1	20	+	+	28137594	28139042	28137594	28139042	pentatricopeptide (PPR) repeat-containing protein
At1g74910	1	-	1	20	+		28139022	28142417	28139431	28142117	ADP-glucose pyrophosphorylase family protein
At1g75080	1	+	1	624	+		28189165	28191736	28189370	28190724	brassinosteroid signalling positive regulator (BZR1)
At1g75090	1	-	1	624	+	+	28191112	28193386	28191308	28193273	methyladenine glycosylase family protein
At1g75170	1	+	1	908	+		28217472	28220042	28218066	28219347	SEC14 cytosolic factor family protein
At1g75180	1	-	1	908	+		28219134	28222237	28219811	28221572	expressed protein
At1g75440	1	+	1	220	+		28317189	28318802	28317284	28318621	ubiquitin-conjugating enzyme 16 (UBC16)
At1g75450	1	-	1	220	+	+	28318582	28321793	28318909	28321725	FAD-binding domain-containing protein
At1g76260	1	+	1	946	+	+	28615206	28618838	28615257	28617892	transducin family protein / WD-40 repeat family protein
At1g76270	1	-	1	946	+	+	28617892	28621633	28618448	28621431	expressed protein
At1g76350	1	+	1	1181	+	+	28645010	28648435	28645037	28647711	RWP-RK domain-containing protein
At1g76360	1	-	1	1181	+		28647254	28651489	28648136	28651377	protein kinase, putative
At1g76390	1	+	1	299	+		28660298	28663425	28660808	28663425	armadillo/beta-catenin repeat family protein
At1g76400	1	-	1	299	+	+	28663126	28666604	28663607	28666566	ribophorin I family protein
At1g76450	1	+	1	591	+	+	28689465	28691614	28689512	28691003	oxygen-evolving complex-related
At1g76460	1	-	1	591	+	+	28691023	28694015	28691826	28693400	RNA recognition motif (RRM)-containing protein
At1g76780	1	+	1	70	+	+	28821535	28827150	28821535	28827150	expressed protein
At1g76790	1	-	1	70	+	+	28827080	28828567	28827249	28828524	O-methyltransferase family 2 protein
At1g77120	1	+	1	59	+	+	28980345	28982311	28980403	28982110	alcohol dehydrogenase (ADH)
At1g77122	1	-	1	59	+		28982252	28983612	28982321	28983568	expressed protein
At1g77230	1	+	1	6	+		29021023	29022858	29021023	29022767	tetratricopeptide repeat (TPR)-containing protein
At1g77240	1	-	1	6	+		29022852	29024683	29022852	29024489	AMP-binding protein, putative
At1g78050	1	+	1	602	+	+	29352475	29355175	29352989	29354486	phosphoglycerate/bisphosphoglycerate mutase family protein
At1g78060	1	-	1	602	+	+	29354573	29357818	29354690	29357762	glycosyl hydrolase family 3 protein
At1g78130	1	+	1	583	+	+	29405033	29406961	29405064	29406707	transporter-related
At1g78140	1	-	1	583	+	+	29406378	29408839	29406830	29408771	methyltransferase-related
At1g78180	1	+	1	355	+	+	29421821	29423868	29422040	29423418	mitochondrial substrate carrier family protein
At1g78190	1	-	1	355	+		29423513	29423887	29423513	29423887	expressed protein
At1g78280	1	+	1	1160	+	+	29457448	29462548	29457716	29462011	transcription factor jumonji (jmjC) domain-containing protein
At1g78290	1	-	1	1160	+		29461388	29464281	29462350	29463802	serine/threonine protein kinase, putative
At1g78570	1	+	1	1992	+	+	29554589	29557659	29555003	29557100	NAD-dependent epimerase/dehydratase family protein
At1g78580	1	-	1	1992	+	+	29555667	29565684	29557388	29562375	alpha, alpha-trehalose-phosphate synthase, UDP-forming
At1g79270	1	+	1	516	+	+	29820399	29824585	29821050	29823704	expressed protein
At1g79280	1	-	1	516	+	+	29824069	29837702	29824069	29837702	expressed protein
At1g79380	1	+	1	582	+		29865384	29868528	29865705	29867916	copine-related
At1g79390	1	-	1	582	+	+	29867946	29869214	29868358	29869169	expressed protein
At1g79560	1	+	1	428	+	+	29931687	29937899	29931869	29937201	FtsH protease, putative
At1g79570	1	-	1	428	+	+	29937471	29942433	29937749	29942433	protein kinase family protein
At1g79660	1	+	1	517	+		29980756	29981666	29981187	29981468	expressed protein
At1g79670	1	-	1	517	+		29981149	29984243	29981780	29984230	wall-associated kinase, putative
At1g79690	1	+	1	871	+		29990223	29996035	29990253	29995064	MutT/nudix family protein
At1g79700	1	-	1	871	+	+	29995164	29998617	29995333	29998551	ovule development protein, putative
At1g79780	1	+	1	488	+	+	30020823	30021749	30020823	30021749	integral membrane protein, putative
At1g79790	1	-	1	488	+		30021261	30023124	30021880	30023079	haloacid dehalogenase-like hydrolase family protein
At1g79810	1	+	1	720	+		30024637	30027655	30024837	30027049	Pex2/Pex12 N-terminal domain-containing protein M676
At1g79820	1	-	1	720	+		30026935	30032270	30027474	30031664	hexose transporter, putative
At1g79890	1	+	1	124	+		30053548	30057096	30053548	30057096	helicase-related
At1g79900	1	-	1	124	+		30056972	30058624	30057417	30058492	mitochondrial substrate carrier family protein
At1g80400	1	+	1	554	+		30230068	30232931	30230756	30232252	zinc finger (C3HC4-type RING finger) family protein
At1g80410	1	-	1	554	+	+	30232377	30239872	30232855	30239724	acetyltransferase-related
At1g80890	1	+	1	287	+		30402020	30403329	30402103	30402767	expressed protein
At1g80900	1	-	1	287	+	+	30403042	30405232	30403181	30404762	magnesium transporter CorA-like family protein (MGT1) (MRS2)
At1g80910	1	+	1	398	+	+	30405628	30408934	30406035	30408358	expressed protein
At1g80920	1	-	1	398	+	+	30408536	30409577	30408755	30409441	DNAJ heat shock N-terminal domain-containing protein
At2g01270	2	+	1	380	+		139334	142559	139456	142140	thioredoxin family protein
At2g01275	2	-	1	380	+		142179	144523	142609	143808	zinc finger (C3HC4-type RING finger) family protein
At2g01340	2	+	1	282	+		163953	165427	164013	165067	expressed protein
At2g01350	2	-	1	282	+		165145	167252	165331	166841	quinolinate phosphoribosyl transferase family protein
At2g01735	2	+	1	754	+	+	324471	326889	324498	325894	zinc finger (C3HC4-type RING finger) family protein
At2g01740	2	-	1	754	+	+	326135	327814	326135	327814	pentatricopeptide (PPR) repeat-containing protein
At2g01860	2	+	1	779	+	+	388054	390248	388282	389742	pentatricopeptide (PPR) repeat-containing protein
At2g01870	2	-	1	779	+	+	389469	390376	389845	390318	expressed protein
At2g01960	2	+	1	546	+		450378	452416	450392	451801	expressed protein
At2g01970	2	-	1	546	+	+	451870	454884	452196	454818	endomembrane protein 70, putative
At2g02720	2	+	1	480	+		763010	765026	763172	764833	pectate lyase family protein
At2g02730	2	-	1	480	+		764546	767429	765279	767335	expressed protein
At2g02795	2	+	3	505	+		795895	796491	795895	796491	hypothetical protein
At2g02800	2	-	3	505	+		795514	799440	796888	799249	protein kinase (APK2b)
At2g03270	2	+	1	2045	+	+	993780	996125	994068	995987	DNA-binding protein, putative
At2g03280	2	-	1	2045	+		994080	998256	996246	998236	expressed protein
At2g03680	2	+	1	107	+	+	1120797	1122004	1121395	1121847	expressed protein
At2g03690	2	-	1	107	+	+	1121897	1123168	1122119	1123008	coenzyme Q biosynthesis Coq4 family protein
At2g04270	2	+	1	768	+		1474676	1480583	1474958	1480011	glycoside hydrolase starch-binding domain-containing protein
At2g04280	2	-	1	768	+	+	1479815	1482086	1480274	1481980	expressed protein
At2g04400	2	+	1	203	+	+	1531159	1534041	1531205	1533575	indole-3-glycerol phosphate synthase (IGPS)
At2g04410	2	-	1	203	+		1533838	1535165	1533966	1535165	expressed protein
At2g04880	2	+	1	1193	+		1717890	1720971	1718554	1720216	WRKY family transcription factor (ZAP1)
At2g04890	2	-	1	1193	+	+	1719778	1722378	1720572	1721813	scarecrow-like transcription factor 21 (SCL21)
At2g05710	2	+	1	131	+	+	2141396	2146675	2141588	2146347	aconitate hydratase, cytoplasmic, putative M720
At2g05715	2	-	1	131	+		2146544	2147039	2146544	2147039	glutamyl-tRNA(Gln) amidotransferase B family protein
At2g06510	2	+	1	506	+		2585019	2588287	2585212	2587598	replication protein, putative
At2g06520	2	-	1	506	+		2587781	2588355	2587865	2588215	membrane protein, putative
At2g06650	2	+	2	395	-		2649055	2652087	2649055	2652087	non-LTR retrotransposon family (LINE)
At2g06645	2	-	2	395	+		2647988	2649450	2648477	2648968	expressed protein
At2g12855	2	+	1	115	-		5286973	5287608	5286973	5287608	gypsy-like retrotransposon family
At2g12860	2	-	1	115	-		5287493	5289983	5287493	5289983	gypsy-like retrotransposon family
At2g14680	2	+	1	409	+	+	6285338	6290998	6285338	6290848	myosin heavy chain-related
At2g14690	2	-	1	409	+		6290589	6292880	6290993	6292880	glycosyl hydrolase family 10 protein
At2g15680	2	+	1	592	+	+	6838106	6838669	6838106	6838669	calmodulin-related protein, putative
At2g15690	2	-	1	592	+	+	6838077	6840859	6838937	6840676	pentatricopeptide (PPR) repeat-containing protein
At2g15800	2	+	2	73	+		6887907	6889823	6889000	6889695	expressed protein
At2g15790	2	-	2	73	+	+	6884857	6887980	6885226	6887825	peptidyl-prolyl cis-trans isomerase / cyclophilin-40 (CYP40)
At2g15900	2	+	1	296	+	+	6934472	6939784	6934472	6939617	phox (PX) domain-containing protein
At2g15910	2	-	1	296	+	+	6939488	6942415	6939999	6942415	CSL zinc finger domain-containing protein
At2g16365	2	+	4	0	+		7081444	7086601	7082022	7086263	F-box family protein
At2g16360	2	-	4	0	+	+	7083795	7084448	7083795	7084448	40S ribosomal protein S25 (RPS25A)
At2g16910	2	+	1	507	+	+	7338803	7341815	7338803	7341159	basic helix-loop-helix (bHLH) family protein
At2g16920	2	-	1	507	+	+	7341308	7346249	7341641	7345909	ubiquitin-conjugating enzyme family protein
At2g17120	2	+	1	492	+	+	7466129	7468388	7466238	7467730	peptidoglycan-binding LysM domain-containing protein
At2g17130	2	-	1	492	+		7467896	7469636	7468144	7469548	isocitrate dehydrogenase subunit 2
At2g18280	2	+	3	407	+	+	7953081	7955528	7953836	7955258	tubby-like protein 2 (TULP2)
At2g18270	2	-	3	407	+		7953240	7953488	7953240	7953488	expressed protein
At2g18340	2	+	1	8	+	+	7976482	7978107	7976482	7978107	late embryogenesis abundant domain-containing protein
At2g18350	2	-	1	8	+	+	7978099	7979163	7978204	7978992	zinc finger homeobox family protein
At2g18390	2	+	1	382	+	+	7995247	7996943	7995417	7996456	ADP-ribosylation factor-like protein 2 (ARL2)
At2g18400	2	-	1	382	+		7996561	7997668	7996747	7997055	ribosomal protein L6 family protein
At2g19160	2	+	1	1057	+	+	8316898	8321641	8318003	8320677	expressed protein
At2g19170	2	-	1	1057	+	+	8320584	8325678	8321236	8324702	subtilase family protein
At2g19330	2	+	1	664	+		8380029	8381535	8380029	8381535	leucine-rich repeat family protein
At2g19340	2	-	1	664	+		8380848	8383021	8381395	8382877	membrane protein, putative
At2g19710	2	+	1	601	+	+	8513216	8517163	8513421	8516899	expressed protein
At2g19720	2	-	1	601	+	+	8516562	8518399	8517305	8518340	40S ribosomal protein S15A (RPS15aB)
At2g20230	2	+	1	388	+		8732622	8735101	8732843	8734469	expressed protein
At2g20240	2	-	1	388	+	+	8734713	8737581	8734859	8737167	expressed protein
At2g20260	2	+	1	57	+	+	8743818	8744843	8743861	8744725	photosystem I reaction center subunit IV
At2g20270	2	-	1	57	+	+	8744786	8746741	8745082	8746698	glutaredoxin family protein
At2g20495	2	+	1	99	+		8840274	8842300	8840531	8842115	expressed protein
At2g20500	2	-	1	99	+	+	8842201	8843125	8842381	8842791	expressed protein
At2g20710	2	+	1	394	+		8933087	8935297	8933191	8934803	pentatricopeptide (PPR) repeat-containing protein
At2g20720	2	-	1	394	+	+	8934903	8937193	8935090	8935989	pentatricopeptide (PPR) repeat-containing protein
At2g20770	2	+	1	1411	+		8952399	8955361	8952461	8954122	lanthionine synthetase C-like family protein
At2g20780	2	-	1	1411	+	+	8953950	8956406	8954577	8956251	mannitol transporter, putative
At2g20890	2	+	1	138	+	+	8994749	8996494	8994864	8996266	expressed protein
At2g20900	2	-	1	138	+		8996356	9000120	8996493	8999879	diacylglycerol kinase, putative
At2g21340	2	+	1	273	+		9139638	9143524	9139721	9143316	enhanced disease susceptibility protein, putative
At2g21350	2	-	1	273	+		9143251	9144035	9143395	9144035	expressed protein
At2g21850	2	+	1	20	+	+	9322298	9325358	9322348	9325358	DC1 domain-containing protein
At2g21860	2	-	1	20	+	+	9325338	9327082	9325413	9327070	violaxanthin de-epoxidase-related
At2g22230	2	+	1	892	+		9457064	9459147	9457122	9458507	beta-hydroxyacyl-ACP dehydratase, putative
At2g22240	2	-	1	892	+		9458255	9461159	9458981	9461018	inositol-3-phosphate synthase isozyme 2
At2g22300	2	+	1	904	+	+	9478472	9484147	9478679	9483552	ethylene-responsive calmodulin-binding protein, putative (SR1)
At2g22310	2	-	1	904	+	+	9483243	9486039	9483813	9485905	ubiquitin-specific protease 4 (UBP4)
At2g22730	2	+	1	1495	+		9668044	9671213	9668044	9671052	transporter-related
At2g22740	2	-	1	1495	+		9669718	9674061	9671336	9673708	SET domain-containing protein (SUVH6)
At2g22870	2	+	1	387	+		9746537	9748586	9746556	9748001	expressed protein
At2g22880	2	-	1	387	+		9748199	9748543	9748199	9748543	VQ motif-containing protein
At2g23093	2	+	1	449	+		9839203	9841819	9839273	9841496	expressed protein
At2g23096	2	-	1	449	+		9841370	9843315	9841846	9843315	oxidoreductase, 2OG-Fe(II) oxygenase family protein
At2g23460	2	+	1	665	+	+	10002558	10006202	10002779	10006025	extra-large guanine nucleotide binding protein
At2g23470	2	-	1	665	+	+	10005537	10008478	10006185	10008478	expressed protein
At2g23750	2	+	1	611	+		10109236	10110478	10109236	10110309	SET domain-containing protein
At2g23755	2	-	1	611	+		10109867	10111109	10110455	10111065	expressed protein
At2g23940	2	+	1	88	+	+	10191202	10192397	10191279	10192177	expressed protein
At2g23945	2	-	1	88	+		10192309	10193685	10192309	10193685	chloroplast nucleoid DNA-binding protein-related
At2g24440	2	+	1	455	+	+	10398169	10400326	10398204	10399572	expressed protein
At2g24450	2	-	1	455	+		10399871	10401003	10400099	10400941	fasciclin-like arabinogalactan family protein
At2g24820	2	+	1	1145	+	+	10582058	10584553	10582117	10583908	Rieske (2Fe-2S) domain-containing protein
At2g24830	2	-	1	1145	+	+	10583408	10586309	10584072	10586233	zinc finger (CCCH-type) family protein
At2g25930	2	+	1	604	+	+	11066113	11070402	11066537	11070256	hydroxyproline-rich glycoprotein family protein
At2g25940	2	-	1	604	+		11069798	11073106	11070574	11073098	vacuolar processing enzyme alpha / alpha-VPE
At2g26640	2	+	1	1163	+	+	11337145	11339528	11337172	11338701	beta-ketoacyl-CoA synthase, putative
At2g26650	2	-	1	1163	+	+	11338365	11343659	11339043	11343522	potassium channel protein 1 (AKT1)
At2g26920	2	+	1	530	+	+	11496083	11498829	11496726	11498666	ubiquitin-associated (UBA)/TS-N domain-containing protein
At2g26930	2	-	1	530	+		11498299	11501324	11498907	11501307	4-diphosphocytidyl-2-C-methyl-D-erythritol kinase (CMK)
At2g27080	2	+	1	1216	+		11571011	11574582	11573461	11574243	harpin-induced protein-related / HIN1-related
At2g27090	2	-	1	1216	+	+	11573366	11578890	11574769	11577423	expressed protein
At2g27460	2	+	1	406	+	+	11747732	11752465	11747748	11751945	sec23/sec24 transport family protein
At2g27470	2	-	1	406	+	+	11752059	11753460	11752274	11753453	CCAAT-box binding transcription factor subunit HAP3-related
At2g27480	2	+	1	348	+		11754030	11755513	11754030	11754963	calcium-binding EF hand family protein
At2g27490	2	-	1	348	+		11755165	11757259	11755165	11756087	dephospho-CoA kinase family
At2g27600	2	+	1	4	+	+	11788115	11791008	11788303	11790807	AAA-type ATPase family protein
At2g27610	2	-	1	4	+	+	11791004	11793610	11791004	11793610	pentatricopeptide (PPR) repeat-containing protein
At2g28290	2	+	2	239	+		12063290	12080160	12063848	12080027	chromatin remodeling protein, putative (SYD)
At2g28280	2	-	2	239	-		12061813	12063529	12061813	12063529	pseudogene, hypothetical protein
At2g28930	2	+	1	841	+	+	12431852	12434189	12432034	12433642	protein kinase (APK1b)
At2g28940	2	-	1	841	+		12433348	12435807	12433930	12435391	protein kinase family protein
At2g29180	2	+	1	417	+		12550111	12551306	12550158	12550779	expressed protein
At2g29190	2	-	1	417	+	+	12550889	12555567	12551337	12555148	pumilio/Puf RNA-binding domain-containing protein
At2g29410	2	+	1	51	+	+	12623652	12625064	12623887	12625014	zinc transporter, putative
At2g29420	2	-	1	51	+	+	12625013	12625976	12625188	12625948	glutathione S-transferase, putative
At2g29600	2	+	2	297	+		12662228	12664373	12662738	12663985	kelch repeat-containing F-box family protein
At2g29590	2	-	2	297	+		12661533	12662525	12661679	12662509	thioesterase family protein
At2g30560	2	+	1	414	+		13024424	13025934	13024424	13025934	glycine-rich protein
At2g30570	2	-	1	414	+		13025520	13027271	13026403	13027130	photosystem II reaction center W (PsbW) protein-related
At2g30820	2	+	1	238	+		13136654	13140022	13136877	13139468	expressed protein
At2g30830	2	-	1	238	+		13139784	13141361	13139784	13141361	2-oxoglutarate-dependent dioxygenase, putative
At2g30870	2	+	1	1282	+	+	13148527	13150296	13148567	13149469	glutathione S-transferase, putative
At2g30880	2	-	1	1282	+	+	13149014	13152985	13150003	13152795	pleckstrin homology (PH) domain-containing protein
At2g30950	2	+	1	519	+	+	13181402	13184300	13181769	13184141	FtsH protease (VAR2)
At2g30960	2	-	1	519	+	+	13183781	13185405	13184618	13185400	expressed protein
At2g31035	2	+	1	12	+		13215744	13215995	13215744	13215995	hypothetical protein
At2g31040	2	-	1	12	+	+	13215983	13218162	13216171	13218089	ATP synthase protein I -related
At2g31380	2	+	1	694	+	+	13389030	13390834	13389227	13390379	zinc finger (B-box type) family protein
At2g31390	2	-	1	694	+	+	13390140	13393286	13390712	13393193	pfkB-type carbohydrate kinase family protein
At2g31790	2	+	1	654	+	+	13525288	13527441	13525346	13527244	UDP-glucoronosyl/UDP-glucosyl transferase family protein
At2g31800	2	-	1	654	+	+	13526787	13530775	13527682	13530723	ankyrin protein kinase, putative
At2g31880	2	+	1	832	+	+	13561973	13564054	13561997	13563922	leucine-rich repeat transmembrane protein kinase, putative
At2g31890	2	-	1	832	+	+	13563222	13566844	13564177	13566792	expressed protein
At2g32670	2	+	1	564	+	+	13864954	13867410	13865018	13866423	synaptobrevin family protein
At2g32680	2	-	1	564	+		13866846	13869691	13867019	13869691	disease resistance family protein
At2g32800	2	+	1	1415	+	+	13923529	13926629	13923555	13926110	protein kinase family protein
At2g32810	2	-	1	1415	+	+	13925214	13932408	13926487	13932402	beta-galactosidase, putative / lactase, putative
At2g33520	2	+	1	53	+		14203828	14204782	14203952	14204590	expressed protein
At2g33530	2	-	1	53	+	+	14204729	14207633	14204942	14207612	serine carboxypeptidase S10 family protein
At2g33620	2	+	1	1167	+		14241283	14244634	14241825	14243639	DNA-binding family protein / AT-hook protein 1 (AHP1)
At2g33630	2	-	1	1167	+	+	14243467	14245866	14244027	14245810	3-beta hydroxysteroid dehydrogenase/isomerase family protein
At2g34380	2	+	1	458	+	+	14519786	14521595	14519856	14521385	expressed protein
At2g34390	2	-	1	458	+		14521137	14522994	14521696	14522872	major intrinsic family protein / MIP family protein
At2g34770	2	+	2	409	+	+	14672746	14675329	14673855	14675140	fatty acid hydroxylase (FAH1)
At2g34760	2	-	2	409	-		14671750	14673155	14671750	14673155	pseudogene, tubulin beta chain -related
At2g34780	2	+	1	242	+	+	14675732	14680686	14675732	14680686	expressed protein
At2g34790	2	-	1	242	+		14680444	14684349	14681077	14684316	FAD-binding domain-containing protein
At2g35410	2	+	1	35	+		14905407	14906829	14905420	14906669	33 kDa ribonucleoprotein, chloroplast, putative
At2g35420	2	-	1	35	+		14906794	14907771	14906794	14907558	zinc finger (C3HC4-type RING finger) family protein
At2g35670	2	+	1	674	+		15000348	15004466	15000750	15003637	fertilization-independent seed 2 protein (FIS2)
At2g35680	2	-	1	674	+	+	15003792	15006164	15004083	15005669	dual specificity protein phosphatase family protein
At2g35860	2	+	3	302	+	+	15066842	15069199	15066938	15068889	beta-Ig-H3 domain-containing protein
At2g35870	2	-	3	302	+		15068888	15069190	15068931	15069041	expressed protein
At2g36010	2	+	1	450	+		15126621	15130683	15126767	15129972	E2F transcription factor-3 (E2F3)
At2g36020	2	-	1	450	+	+	15130233	15132667	15130503	15132219	abscisic acid-responsive HVA22 family protein
At2g36580	2	+	1	574	+	+	15346201	15350332	15346332	15349860	pyruvate kinase, putative
At2g36590	2	-	1	574	+	+	15349758	15352416	15350201	15352246	proline transporter, putative
At2g37330	2	+	1	518	+	+	15676217	15677744	15676269	15677251	expressed protein
At2g37340	2	-	1	518	+		15677226	15679765	15677451	15678556	splicing factor RSZ33 (RSZ33)
At2g37480	2	+	1	508	+		15744961	15746926	15745723	15746657	expressed protein
At2g37500	2	-	1	508	+	+	15746418	15749836	15746982	15749767	arginine biosynthesis protein ArgJ family
At2g37560	2	+	1	332	+		15765726	15768287	15766646	15768194	origin recognition complex subunit 2 (ORC2)
At2g37570	2	-	1	332	+		15767955	15770461	15768544	15769599	expressed protein
At2g37990	2	+	1	569	+	+	15907741	15910607	15907791	15910106	ribosome biogenesis regulatory protein (RRS1) family protein
At2g38000	2	-	1	569	+	+	15910038	15912449	15910393	15912354	chaperone protein dnaJ-related
At2g38010	2	+	1	577	+		15913940	15917009	15913940	15916945	ceramidase family protein
At2g38020	2	-	1	577	+	+	15916432	15921788	15917176	15921268	vacuoleless1 (VCL1)
At2g38040	2	+	1	228	+		15924196	15928247	15924690	15927827	acetyl co-enzyme A carboxylase carboxyltransferase
At2g38050	2	-	1	228	+	+	15928019	15929391	15928381	15929254	3-oxo-5-alpha-steroid 4-dehydrogenase, putative
At2g38230	2	+	3	1038	+	+	16018534	16019572	16018553	16019482	stress-responsive protein, putative
At2g38240	2	-	3	1038	+	+	16018360	16021831	16019801	16021744	oxidoreductase, 2OG-Fe(II) oxygenase family protein
At2g38330	2	+	3	895	+		16071602	16075369	16071649	16074396	MATE efflux family protein
At2g38340	2	-	3	895	+	+	16074474	16075369	16074525	16075259	AP2 domain-containing transcription factor, putative (DRE2B)
At2g38470	2	+	1	502	+	+	16115537	16117844	16115554	16117617	WRKY family transcription factor
At2g38480	2	-	1	502	+		16117342	16118875	16118038	16118772	integral membrane protein, putative
At2g39340	2	+	1	905	+	+	16430719	16437679	16431121	16436849	SAC3/GANP family protein
At2g39350	2	-	1	905	+	+	16436774	16439635	16437252	16439474	ABC transporter family protein
At2g39470	2	+	1	449	+		16483378	16485319	16483413	16484731	photosystem II reaction center PsbP family protein
At2g39480	2	-	1	449	+		16484870	16492117	16485327	16491905	ABC transporter family protein
At2g39930	2	+	1	972	+	+	16673125	16680012	16673156	16679261	isoamylase, putative / starch debranching enzyme, putative
At2g39940	2	-	1	972	+	+	16679040	16682826	16679926	16682564	coronatine-insensitive 1 / COI1 (FBL2)
At2g40720	2	+	1	15	+		16994347	16996929	16994347	16996929	pentatricopeptide (PPR) repeat-containing protein
At2g40730	2	-	1	15	+	+	16996914	17003295	16997161	17003150	HEAT repeat-containing protein
At2g40765	2	+	1	56	+	+	17019276	17020403	17019379	17020159	expressed protein
At2g40770	2	-	1	56	+	+	17020347	17028393	17020613	17028393	SNF2 domain-containing protein
At2g40880	2	+	1	51	+	+	17064486	17065182	17064541	17065008	cysteine protease inhibitor, putative / cystatin
At2g40890	2	-	1	51	+	+	17065131	17067730	17065369	17067610	cytochrome P450 98A3, putative (CYP98A3)
At2g41110	2	+	1	790	+	+	17147391	17148763	17147457	17148270	calmodulin-2/3/5 (CAM2) (CAL1)
At2g41120	2	-	1	790	+		17147973	17149497	17148532	17149497	expressed protein
At2g41490	2	+	1	80	+	+	17308773	17311289	17308840	17311108	UDP-GlcNAc:dolichol phosphate transferase
At2g41500	2	-	1	80	+		17311209	17314504	17311397	17313933	small nuclear ribonucleoprotein Prp4p-related
At2g41540	2	+	1	1283	+		17333175	17336900	17333879	17335732	NAD-dependent glycerol-3-phosphate dehydrogenase protein
At2g41550	2	-	1	1283	+	+	17335617	17338211	17336164	17337908	expressed protein
At2g41705	2	+	1	54	+	+	17404352	17407154	17405161	17406988	camphor resistance CrcB family protein
At2g41710	2	-	1	54	+		17407100	17410061	17407352	17409981	ovule development protein, putative
At2g41760	2	+	1	630	+		17429848	17432066	17429942	17431333	expressed protein
At2g41770	2	-	1	630	+	+	17431436	17434360	17431627	17434120	expressed protein
At2g41950	2	+	1	790	+	+	17520157	17521921	17520215	17521107	expressed protein
At2g41960	2	-	1	790	+	+	17521131	17526371	17521322	17526093	expressed protein
At2g42060	2	+	3	836	+	+	17555268	17556078	17555272	17556078	CHP-rich zinc finger protein, putative
At2g42070	2	-	3	836	+		17555268	17558253	17556747	17558144	MutT/nudix family protein
At2g42220	2	+	1	289	+	+	17599167	17600783	17599183	17600383	rhodanese-like domain-containing protein
At2g42230	2	-	1	289	+		17600494	17603707	17600783	17603641	tubulin-specific chaperone C-related
At2g42270	2	+	1	83	+	+	17611408	17618411	17611408	17617926	U5 small nuclear ribonucleoprotein helicase, putative
At2g42280	2	-	1	83	+		17618328	17620597	17618506	17620241	basic helix-loop-helix (bHLH) family protein
At2g42680	2	+	1	69	+	+	17781980	17783387	17782049	17783193	ethylene-responsive transcriptional coactivator, putative
At2g42690	2	-	1	69	+		17783318	17784794	17783433	17784759	lipase, putative
At2g43230	2	+	1	358	+		17973384	17976133	17973552	17975523	serine/threonine protein kinase, putative
At2g43240	2	-	1	358	+		17975775	17982365	17975987	17982365	nucleotide-sugar transporter family protein
At2g43550	2	+	1	416	+		18080311	18080982	18080340	18080728	trypsin inhibitor, putative
At2g43560	2	-	1	416	+		18080566	18082514	18081072	18082462	immunophilin
At2g44065	2	+	1	360	+		18235549	18238483	18235936	18237444	ribosomal protein L2 family protein
At2g44070	2	-	1	360	+		18238123	18239392	18238173	18239350	eukaryotic translation initiation factor 2B family protein
At2g44350	2	+	1	659	+		18323354	18328158	18323749	18327600	citrate synthase, mitochondrial, putative
At2g44360	2	-	1	659	+	+	18327499	18328766	18327931	18328660	expressed protein
At2g44750	2	+	1	525	+		18458501	18460369	18458585	18459829	thiamin pyrophosphokinase, putative
At2g44760	2	-	1	525	+	+	18459844	18461882	18460012	18461860	expressed protein
At2g44850	2	+	1	454	+	+	18505747	18507898	18505747	18507898	expressed protein
At2g44860	2	-	1	454	+	+	18507444	18509617	18508109	18509203	60S ribosomal protein L24, putative
At2g45510	2	+	1	416	+		18760148	18762246	18760159	18762018	cytochrome P450, putative
At2g45520	2	-	1	416	+	+	18761830	18763362	18762283	18763342	expressed protein
At2g45530	2	+	1	1423	+	+	18763552	18765002	18763678	18764400	zinc finger (C3HC4-type RING finger) family protein
At2g45540	2	-	1	1423	+	+	18763579	18779303	18764955	18779303	WD-40 repeat family protein / beige-related
At2g45790	2	+	1	647	+		18862853	18865442	18862950	18864827	eukaryotic phosphomannomutase family protein
At2g45800	2	-	1	647	+		18864795	18866192	18865227	18866081	LIM domain-containing protein
At2g45840	2	+	1	335	+		18876335	18878561	18876360	18878561	expressed protein
At2g45850	2	-	1	335	+		18878226	18880988	18878975	18880531	DNA-binding family protein
At2g45990	2	+	1	554	+		18926442	18928584	18926475	18928116	expressed protein
At2g46000	2	-	1	554	+	+	18928030	18929240	18928267	18929120	expressed protein
At2g46020	2	+	1	378	+		18930377	18938842	18930377	18938842	transcription regulatory protein SNF2, putative
At2g46030	2	-	1	378	+		18938464	18940572	18939316	18940494	ubiquitin-conjugating enzyme 6 (UBC6)
At2g46100	2	+	1	537	+	+	18960353	18962069	18960399	18961540	expressed protein
At2g46110	2	-	1	537	+	+	18961532	18963603	18961880	18963484	ketopantoate hydroxymethyltransferase family protein
At2g46225	2	+	1	304	+	+	18989009	18991349	18989186	18991147	expressed protein
At2g46230	2	-	1	304	+	+	18991045	18993032	18991532	18992923	expressed protein
At2g47780	2	+	1	853	+	+	19577132	19578494	19577146	19577934	rubber elongation factor (REF) protein-related
At2g47790	2	-	1	853	+	+	19577641	19580086	19578172	19580016	transducin family protein / WD-40 repeat family protein
At2g47980	2	+	1	563	+	+	19638329	19644323	19638493	19643865	expressed protein
At2g47990	2	-	1	563	+		19643760	19645748	19644080	19645672	transducin family protein / WD-40 repeat family protein
At3g01350	3	+	1	1061	+	+	135031	137467	135031	137467	proton-dependent oligopeptide transport (POT) family protein
At3g01360	3	-	1	1061	+		136406	138738	137779	138738	expressed protein
At3g01460	3	+	1	404	+	+	173323	182971	173323	182045	PHD finger family protein
At3g01470	3	-	1	404	+	+	182567	184410	182655	184041	homeobox-leucine zipper protein 5 (HAT5)
At3g01830	3	+	4	0	+		296061	299270	296121	296561	calmodulin-related protein, putative
At3g01840	3	-	4	0	+		296589	298641	296589	298641	protein kinase family protein
At3g02030	3	+	1	680	+		344954	348854	345031	347820	hydrolase, alpha/beta fold family protein
At3g02040	3	-	1	680	+		348174	350006	348512	349916	glycerophosphoryl diester phosphodiesterase family protein
At3g02090	3	+	1	71	+		365556	368918	365631	368533	mitochondrial processing peptidase beta subunit, putative
At3g02100	3	-	1	71	+	+	368847	370491	368847	370491	UDP-glucoronosyl/UDP-glucosyl transferase family protein
At3g02690	3	+	1	588	+	+	579593	582136	579634	581455	integral membrane family protein
At3g02700	3	-	1	588	+		581548	582952	581734	582820	NC domain-containing protein
At3g02840	3	+	1	522	+	+	618416	619693	618487	619626	immediate-early fungal elicitor family protein
At3g02850	3	-	1	522	+	+	619171	623565	619708	623480	stelar K+ outward rectifier (SKOR) / potassium channel protein
At3g03320	3	+	1	428	+	+	781722	783471	781879	783296	expressed protein
At3g03330	3	-	1	428	+	+	783043	786166	783579	786155	short-chain dehydrogenase/reductase (SDR) family protein
At3g05080	3	+	3	373	+		1417913	1418286	1418044	1418151	expressed protein
At3g05090	3	-	3	373	+		1417899	1423670	1418579	1422729	transducin family protein / WD-40 repeat family protein
At3g05760	3	+	1	510	+	+	1707909	1710529	1707987	1709916	expressed protein
At3g05770	3	-	1	510	+		1710019	1712171	1710334	1712171	expressed protein
At3g06950	3	+	1	64	+	+	2192805	2194278	2192875	2194260	tRNA pseudouridine synthase family protein
At3g06960	3	-	1	64	+		2194214	2196550	2194385	2196510	expressed protein
At3g07400	3	+	1	650	+		2367308	2372721	2367462	2372244	lipase class 3 family protein
At3g07410	3	-	1	650	+	+	2372323	2373562	2372491	2373488	Ras-related GTP-binding family protein
At3g07690	3	+	1	61	+	+	2457241	2459558	2457241	2459384	NAD-dependent glycerol-3-phosphate dehydrogenase protein
At3g07700	3	-	1	61	+		2459497	2463853	2459702	2463247	ABC1 family protein
At3g08890	3	+	1	661	+		2706642	2708753	2706707	2707781	expressed protein
At3g08900	3	-	1	661	+	+	2708092	2709720	2708353	2709720	reversibly glycosylated polypeptide-3 (RGP3)
At3g09085	3	+	3	532	+		2782156	2782688	2782243	2782581	expressed protein
At3g09090	3	-	3	532	+	+	2782138	2787809	2782917	2787557	defective in exine formation protein (DEX1)
At3g09250	3	+	1	385	+	+	2839007	2840871	2839086	2840300	expressed protein
At3g09260	3	-	1	385	+	+	2840486	2843784	2840663	2843736	glycosyl hydrolase family 1 protein
At3g10060	3	+	1	115	+	+	3102229	3104001	3102296	3103806	immunophilin, putative
At3g10070	3	-	1	115	+		3103886	3106803	3104200	3106803	transcription initiation factor IID (TFIID)
At3g10220	3	+	1	594	+	+	3161815	3164674	3161982	3164042	tubulin folding cofactor B
At3g10230	3	-	1	594	+	+	3164080	3166043	3164345	3165850	lycopene beta cyclase (LYC)
At3g10350	3	+	1	18	+		3208244	3211299	3208315	3210683	anion-transporting ATPase family protein
At3g10360	3	-	1	18	+	+	3211281	3215149	3211281	3215149	pumilio/Puf RNA-binding domain-containing protein
At3g11560	3	+	1	508	+		3639447	3646054	3639559	3645512	expressed protein
At3g11570	3	-	1	508	+		3645546	3647548	3645546	3647334	expressed protein
At3g12190	3	+	1	0	+		3886190	3886999	3886190	3886999	hypothetical protein
At3g12200	3	-	1	0	+	+	3886999	3890833	3887180	3890557	protein kinase family protein
At3g12250	3	+	1	447	+		3905536	3909394	3906358	3908590	bZIP family transcription factor
At3g12260	3	-	1	447	+	+	3908947	3910403	3909259	3910344	complex 1 family protein / LVR family protein
At3g12480	3	+	1	609	+	+	3957844	3960479	3958072	3960285	transcription factor, putative
At3g12490	3	-	1	609	+		3959870	3961918	3960530	3961784	cysteine protease inhibitor, putative / cystatin, putative
At3g12740	3	+	1	392	+	+	4049522	4052050	4049746	4051568	LEM3 (ligand-effect modulator 3) family protein
At3g12750	3	-	1	392	+	+	4051658	4053187	4051957	4053163	zinc transporter (ZIP1)
At3g12760	3	+	1	150	+	+	4054746	4056987	4054970	4056833	expressed protein
At3g12770	3	-	1	150	+	+	4056837	4059200	4056907	4059200	pentatricopeptide (PPR) repeat-containing protein
At3g13610	3	+	1	993	+		4449455	4451184	4449455	4450623	oxidoreductase, 2OG-Fe(II) oxygenase family protein
At3g13620	3	-	1	993	+		4450191	4452594	4450911	4452563	amino acid permease family protein
At3g13770	3	+	1	0	+	+	4519654	4521540	4519654	4521540	pentatricopeptide (PPR) repeat-containing protein
At3g13772	3	-	1	0	+	+	4521540	4524401	4521719	4524401	endomembrane protein 70, putative
At3g14100	3	+	1	1042	+	+	4672926	4676754	4673034	4675957	oligouridylate-binding protein, putative
At3g14110	3	-	1	1042	+	+	4675712	4677665	4676229	4677017	tetratricopeptide repeat (TPR)-containing protein
At3g14270	3	+	1	476	+	+	4753932	4761460	4754631	4761192	phosphatidylinositol-4-phosphate 5-kinase family protein
At3g14280	3	-	1	476	+	+	4760984	4762402	4761661	4762293	expressed protein
At3g14340	3	+	3	380	+		4782764	4783144	4782853	4783116	expressed protein
At3g14350	3	-	3	380	+		4782764	4787174	4783122	4786404	leucine-rich repeat transmembrane protein kinase, putative
At3g15060	3	+	1	587	+		5069189	5070207	5069246	5070032	Ras-related GTP-binding family protein
At3g15070	3	-	1	587	+	+	5069620	5073324	5070479	5072351	zinc finger (C3HC4-type RING finger) family protein
At3g15190	3	+	1	126	+		5116154	5117622	5116223	5117419	chloroplast 30S ribosomal protein S20, putative
At3g15200	3	-	1	126	+		5117496	5119067	5117496	5119067	pentatricopeptide (PPR) repeat-containing protein
At3g15330	3	+	1	636	+		5158765	5160341	5158765	5160341	NLI interacting factor (NIF) family protein
At3g15340	3	-	1	636	+	+	5159705	5162848	5160407	5162312	expressed protein
At3g15350	3	+	1	1090	+		5166213	5169527	5167257	5168889	glycosyltransferase family 14 protein
At3g15354	3	-	1	1090	+	+	5168437	5172844	5169334	5172487	WD-40 repeat family protein / phytochrome A-related
At3g15450	3	+	1	785	+	+	5213010	5214128	5213057	5214005	expressed protein
At3g15460	3	-	1	785	+	+	5213343	5216268	5214286	5216195	brix domain-containing protein
At3g15605	3	+	1	94	+		5287970	5290948	5287970	5290948	hypothetical protein
At3g15610	3	-	1	94	+	+	5290854	5293097	5291083	5292803	transducin family protein / WD-40 repeat family protein
At3g15870	3	+	1	344	+		5363124	5364431	5363124	5364431	fatty acid desaturase family protein
At3g15880	3	-	1	344	+	+	5364087	5371946	5364460	5371875	WD-40 repeat family protein
At3g16130	3	+	1	265	+		5466252	5468780	5466252	5468518	expressed protein
At3g16140	3	-	1	265	+	+	5468515	5469482	5468676	5469421	photosystem I reaction center subunit VI, chloroplast
At3g16175	3	+	1	717	+	+	5480470	5482048	5480503	5481214	thioesterase family protein
At3g16180	3	-	1	717	+	+	5481331	5485100	5481483	5484949	proton-dependent oligopeptide transport (POT) family protein
At3g16240	3	+	1	788	+	+	5505430	5507056	5505540	5506794	delta tonoplast integral protein (delta-TIP)
At3g16250	3	-	1	788	+		5506268	5508420	5507097	5508326	ferredoxin-related
At3g17160	3	+	1	1048	+		5852158	5853694	5852213	5852860	expressed protein
At3g17170	3	-	1	1048	+	+	5852646	5854912	5853192	5854859	ribosomal protein S6 family protein (RFC3)
At3g17380	3	+	1	1506	+		5950206	5953699	5950246	5952130	meprin and TRAF homology domain-containing protein
At3g17390	3	-	1	1506	+	+	5952193	5954088	5952490	5953671	S-adenosylmethionine synthetase, putative
At3g17790	3	+	1	1532	+	+	6089628	6091999	6089785	6090994	acid phosphatase type 5 (ACP5)
At3g17800	3	-	1	1532	+	+	6090467	6093157	6091254	6092879	expressed protein
At3g17920	3	+	1	195	+	+	6137261	6142029	6137261	6142029	leucine-rich repeat family protein
At3g17930	3	-	1	195	+	+	6141834	6143316	6142313	6143252	expressed protein
At3g18620	3	+	1	691	+		6408324	6411070	6408855	6410722	zinc finger (DHHC type) family protein
At3g18630	3	-	1	691	+		6410379	6413074	6411331	6413008	uracil DNA glycosylase family protein
At3g18680	3	+	3	968	+		6427413	6430520	6427539	6429603	aspartate/glutamate/uridylate kinase family protein
At3g18690	3	-	3	968	+		6429540	6430508	6429761	6430429	VQ motif-containing protein
At3g18910	3	+	1	1643	+	+	6521766	6523049	6521766	6522932	F-box family protein
At3g18930	3	-	1	1643	+		6521406	6525549	6524116	6525351	zinc finger (C3HC4-type RING finger) family protein
At3g19480	3	+	1	669	+	+	6752537	6754791	6752596	6754656	D-3-phosphoglycerate dehydrogenase, putative / 3-PGDH
At3g19490	3	-	1	669	+	+	6754122	6758267	6754881	6758133	sodium hydrogen antiporter, putative
At3g19590	3	+	1	8	+	+	6805651	6808599	6805804	6808380	WD-40 repeat family protein / mitotic checkpoint protein
At3g19600	3	-	1	8	+		6808591	6811748	6808591	6811748	NLI interacting factor (NIF) family protein
At3g19680	3	+	1	356	+	+	6840287	6842326	6840454	6842113	expressed protein
At3g19690	3	-	1	356	+	+	6841970	6842856	6842371	6842856	pathogenesis-related protein, putative
At3g19700	3	+	1	285	+		6843668	6847281	6843668	6846797	leucine-rich repeat transmembrane protein kinase, putative
At3g19710	3	-	1	285	+	+	6846996	6849503	6847208	6849435	branched-chain amino acid aminotransferase, putative
At3g19800	3	+	1	575	+	+	6876120	6878156	6876159	6877477	expressed protein
At3g19810	3	-	1	575	+	+	6877581	6879405	6877762	6878818	expressed protein
At3g20560	3	+	1	261	+		7182041	7186573	7182188	7186396	thioredoxin family protein
At3g20570	3	-	1	261	+	+	7186312	7187527	7186760	7187459	plastocyanin-like domain-containing protein
At3g20670	3	+	1	430	+	+	7229417	7230508	7229478	7229969	histone H2A, putative
At3g20680	3	-	1	430	+	+	7230078	7231200	7230153	7231169	expressed protein
At3g20730	3	+	1	336	+		7247101	7249151	7247101	7248884	pentatricopeptide (PPR) repeat-containing protein
At3g20740	3	-	1	336	+		7248815	7252458	7249070	7252260	fertilization-independent endosperm protein (FIE)
At3g21060	3	+	1	912	+	+	7377440	7380717	7377828	7379948	transducin family protein / WD-40 repeat family protein
At3g21070	3	-	1	912	+		7379805	7383980	7380440	7383880	ATP-NAD kinase family protein
At3g21100	3	+	1	392	+	+	7399157	7402533	7399168	7401876	RNA recognition motif (RRM)-containing protein
At3g21110	3	-	1	392	+		7402141	7405624	7402702	7405279	phosphoribosylamidoimidazole-succinocarboxamide synthase
At3g21200	3	+	1	198	+		7436078	7438419	7436097	7437851	expressed protein
At3g21210	3	-	1	198	+		7438221	7440832	7438221	7440762	universal stress protein (USP) family protein
At3g21490	3	+	1	32	+		7573071	7573675	7573071	7573675	copper-binding family protein
At3g21500	3	-	1	32	+		7573643	7576579	7573913	7576564	1-deoxy-D-xylulose 5-phosphate synthase, putative
At3g21810	3	+	1	152	+	+	7684437	7688623	7684859	7688367	zinc finger (CCCH-type) family protein
At3g21820	3	-	1	152	+	+	7688471	7691492	7688636	7691451	SET domain-containing protein
At3g22200	3	+	1	257	+	+	7835165	7839048	7835293	7838870	4-aminobutyrate aminotransferase
At3g22210	3	-	1	257	+		7838791	7839474	7839142	7839438	expressed protein
At3g22620	3	+	1	477	+	+	8008541	8010024	8008622	8009422	seed storage/lipid transfer protein (LTP) family protein
At3g22630	3	-	1	477	+	+	8009547	8010851	8009716	8010781	20S proteasome beta subunit D (PBD1) (PRGB)
At3g22780	3	+	1	366	+	+	8048809	8052819	8048934	8052065	CXC domain protein (TSO1)
At3g22790	3	-	1	366	+	+	8052453	8057895	8052453	8057895	kinase interacting family protein
At3g22942	3	+	1	1087	+		8134197	8136865	8134482	8135674	heterotrimeric G protein protein gamma subunit (AGG2)
At3g22950	3	-	1	1087	+	+	8135778	8137928	8136371	8137520	ADP-ribosylation factor, putative
At3g22945	3	+	2	2044	-		8135884	8136091	8135884	8136091	pseudogene, cyclophilin (fragment)
At3g22950	3	-	2	2044	+	+	8135778	8137928	8136371	8137520	ADP-ribosylation factor, putative
At3g23070	3	+	1	609	+	+	8203476	8208003	8203555	8207250	expressed protein
At3g23080	3	-	1	609	+		8207394	8209258	8207619	8209188	expressed protein
At3g24020	3	+	1	467	+		8678745	8679663	8678834	8679565	disease resistance-responsive family protein
At3g24030	3	-	1	467	+	+	8679196	8680819	8679869	8680819	hydroxyethylthiazole kinase family protein
At3g24560	3	+	1	517	+		8963767	8966968	8964637	8966501	expressed protein
At3g24570	3	-	1	517	+		8966451	8968662	8966682	8968537	peroxisomal membrane 22 kDa family protein
At3g25550	3	+	1	74	+		9280115	9280824	9280115	9280824	F-box family protein
At3g25560	3	-	1	74	+		9280750	9283924	9280919	9283797	protein kinase family protein
At3g25910	3	+	1	1408	+	+	9490486	9492729	9491073	9492191	expressed protein
At3g25920	3	-	1	1408	+	+	9491321	9493855	9492505	9493795	50S ribosomal protein L15, chloroplast (CL15)
At3g26470	3	+	1	369	+		9687335	9688879	9687381	9688137	expressed protein
At3g26480	3	-	1	369	+	+	9688510	9692064	9688510	9692064	transducin family protein / WD-40 repeat family protein
At3g27170	3	+	1	361	+	+	10025254	10028435	10025384	10028158	chloride channel protein (CLC-b)
At3g27180	3	-	1	361	+	+	10028074	10031306	10028400	10031299	expressed protein
At3g27980	3	+	3	1188	+		10395141	10397098	10395141	10397098	pectinesterase family protein
At3g27990	3	-	3	1188	+		10393975	10399405	10398974	10399249	expressed protein
At3g28730	3	+	1	451	+	+	10786126	10790386	10786191	10789735	structure-specific recognition protein 1
At3g28740	3	-	1	451	+	+	10789935	10791790	10790001	10791789	cytochrome P450 family protein
At3g29320	3	+	1	112	+	+	11254059	11259051	11254108	11258824	glucan phosphorylase, putative
At3g29330	3	-	1	112	+	+	11258939	11260290	11258939	11260290	expressed protein
At3g31996	3	+	2	14	-		12985205	12985507	12985205	12985507	pseudogene, hypothetical protein
At3g31993	3	-	2	14	-		12984107	12985219	12984107	12985219	CACTA-like transposase family (Ptta/En/Spm)
At3g43359	3	+	2	35	-		15327160	15328212	15327160	15328212	pseudogene, similar to putative helicase
At3g43358	3	-	2	35	-		15324028	15327195	15324028	15327195	copia-like retrotransposon family
At3g45050	3	+	1	292	+		16486964	16488948	16487008	16487924	expressed protein
At3g45060	3	-	1	292	+		16488656	16490467	16488656	16490371	high-affinity nitrate transporter, putative
At3g45290	3	+	1	295	+	+	16628529	16632355	16628571	16632337	seven transmembrane MLO family protein
At3g45300	3	-	1	295	+	+	16632060	16636033	16632644	16635833	isovaleryl-CoA-dehydrogenase (IVD)
At3g45590	3	+	1	506	+	+	16743579	16745246	16744047	16744760	tRNA-splicing endonuclease, putative
At3g45600	3	-	1	506	+	+	16744740	16746936	16744958	16746839	senescence-associated family protein
At3g45970	3	+	1	492	+	+	16907151	16908293	16907223	16908174	expansin family protein (EXPL1)
At3g45980	3	-	1	492	+		16907801	16908998	16908477	16908929	histone H2B
At3g46930	3	+	1	261	+	+	17296628	17299017	17297145	17299017	protein kinase family protein
At3g46940	3	-	1	261	+	+	17298756	17299937	17299352	17299852	deoxyuridine 5'-triphosphate nucleotidohydrolase family
At3g46950	3	+	1	196	+	+	17300354	17302185	17300437	17301789	mitochondrial transcription termination factor-related
At3g46960	3	-	1	196	+	+	17301989	17309052	17301989	17309052	DEAD/DEAH box helicase, putative
At3g47440	3	+	1	311	+		17493010	17494364	17493039	17493972	major intrinsic family protein / MIP family protein
At3g47450	3	-	1	311	+		17494053	17497332	17494180	17497234	expressed protein
At3g47460	3	+	1	381	+		17497750	17504738	17497750	17504163	SMC2-like condensin, putative
At3g47470	3	-	1	381	+	+	17504357	17506018	17504607	17505758	chlorophyll A-B binding protein 4, chloroplast
At3g47550	3	+	1	726	+		17534443	17536888	17534826	17536263	zinc finger (C3HC4-type RING finger) family protein
At3g47560	3	-	1	726	+		17536162	17538008	17536560	17537962	esterase/lipase/thioesterase family protein
At3g47580	3	+	1	439	+	+	17543633	17547044	17543672	17546795	leucine-rich repeat transmembrane protein kinase, putative
At3g47590	3	-	1	439	+	+	17546605	17548508	17547118	17548500	esterase/lipase/thioesterase family protein
At3g47660	3	+	1	20	+		17582289	17585790	17582289	17585790	regulator of chromosome condensation (RCC1) family protein
At3g47670	3	-	1	20	+	+	17585770	17586803	17586004	17586726	invertase/pectin methylesterase inhibitor family protein
At3g47720	3	+	1	566	+		17603610	17605611	17603756	17604951	expressed protein
At3g47730	3	-	1	566	+	+	17605045	17609881	17605327	17609813	ABC transporter family protein
At3g47950	3	+	1	910	+	+	17703687	17709837	17704000	17708786	ATPase, plasma membrane-type, putative / proton pump, putative
At3g47960	3	-	1	910	+	+	17708927	17711754	17709111	17711666	proton-dependent oligopeptide transport (POT) family protein
At3g48320	3	+	1	389	+		17902226	17903789	17902226	17903789	cytochrome P450 71A21, putative (CYP71A21)
At3g48330	3	-	1	389	+		17903400	17904960	17903954	17904960	protein-L-isoaspartate O-methyltransferase / PIMT (PCM)
At3g48680	3	+	1	407	+	+	18046092	18047789	18046092	18047758	bacterial transferase hexapeptide repeat-containing protein
At3g48690	3	-	1	407	+	+	18047382	18049219	18048171	18049145	expressed protein
At3g49180	3	+	1	348	+	+	18240751	18243209	18240795	18242859	transducin family protein / WD-40 repeat family protein
At3g49190	3	-	1	348	+		18242861	18245370	18242973	18245361	condensation domain-containing protein
At3g49710	3	+	1	7	+		18448830	18450995	18448830	18450995	pentatricopeptide (PPR) repeat-containing protein
At3g49720	3	-	1	7	+	+	18450988	18453182	18451177	18452640	expressed protein
At3g49890	3	+	1	85	+	+	18510221	18511705	18510281	18511486	expressed protein
At3g49900	3	-	1	85	+	+	18511620	18513599	18511620	18513599	BTB/POZ domain-containing protein
At3g50230	3	+	1	103	+	+	18631581	18634182	18631581	18634182	leucine-rich repeat transmembrane protein kinase, putative
At3g50240	3	-	1	103	+	+	18634079	18639864	18634362	18639766	kinesin motor protein-related
At3g50430	3	+	1	361	+	+	18724678	18728654	18724699	18727740	expressed protein
At3g50440	3	-	1	361	+	+	18728293	18729377	18728373	18729377	hydrolase, alpha/beta fold family protein
At3g50950	3	+	1	1341	+		18946695	18949666	18947108	18949666	disease resistance protein (CC-NBS-LRR class), putative
At3g50960	3	-	1	1341	+	+	18948325	18951365	18949872	18951207	expressed protein
At3g51390	3	+	1	267	+	+	19086555	19089096	19086697	19088945	zinc finger (DHHC type) family protein
At3g51400	3	-	1	267	+		19088829	19089934	19089065	19089898	expressed protein
At3g51520	3	+	1	340	+	+	19121628	19123739	19121718	19123497	diacylglycerol acyltransferase family
At3g51530	3	-	1	340	+		19123399	19125622	19123852	19125476	F-box family protein
At3g52030	3	+	1	54	+	+	19312850	19315205	19312850	19315205	F-box family protein / WD-40 repeat family protein
At3g52040	3	-	1	54	+	+	19315151	19315839	19315346	19315780	expressed protein
At3g52210	3	+	1	432	+	+	19377997	19380772	19378013	19380271	mRNA capping enzyme family protein
At3g52220	3	-	1	432	+	+	19380340	19382033	19380558	19381958	expressed protein
At3g52380	3	+	1	380	+	+	19432375	19434072	19432597	19433833	33 kDa ribonucleoprotein, chloroplast, putative+M1480
At3g52390	3	-	1	380	+		19433692	19436161	19434083	19435886	tatD-related deoxyribonuclease family protein
At3g53110	3	+	1	81	+	+	19698765	19701639	19698946	19701401	DEAD/DEAH box helicase, putative
At3g53120	3	-	1	81	+	+	19701558	19703480	19701707	19703468	expressed protein
At3g53240	3	+	3	882	+	+	19744791	19750159	19746905	19750025	leucine-rich repeat family protein
At3g53235	3	-	3	882	+	+	19744816	19745673	19744816	19745673	expressed protein
At3g54110	3	+	1	205	+	+	20049670	20052179	20049868	20051974	plant uncoupling mitochondrial protein (PUMP)
At3g54120	3	-	1	205	+	+	20051974	20053318	20052247	20053111	reticulon family protein (RTNLB12)
At3g54490	3	+	1	513	+	+	20184643	20186895	20184651	20186275	eukaryotic rpb5 RNA polymerase subunit family protein
At3g54500	3	-	1	513	+		20186382	20189958	20186770	20189715	expressed protein
At3g54780	3	+	1	1060	+		20289855	20292529	20289963	20292407	zinc finger (C3HC4-type RING finger) family protein
At3g54790	3	-	1	1060	+		20291469	20296104	20292808	20295341	armadillo/beta-catenin repeat family protein
At3g55390	3	+	1	50	+	+	20545592	20546658	20545762	20546597	integral membrane family protein
At3g55400	3	-	1	50	+	+	20546608	20550044	20546786	20549976	methionyl-tRNA synthetase / methionine--tRNA ligase
At3g55830	3	+	1	1043	+	+	20726080	20729017	20726080	20728112	glycosyltransferase family protein 47
At3g55840	3	-	1	1043	+		20727974	20729845	20728509	20729795	expressed protein
At3g56030	3	+	1	419	+	+	20802240	20803471	20802283	20803293	pentatricopeptide (PPR) repeat-containing protein
At3g56040	3	-	1	419	+	+	20803052	20808551	20803668	20808461	expressed protein
At3g56310	3	+	1	833	+		20893782	20897302	20893865	20896724	alpha-galactosidase, putative / melibiase, putative
At3g56320	3	-	1	833	+	+	20896469	20900635	20897172	20899603	nucleotidyltransferase family protein
At3g56450	3	+	1	174	+	+	20941536	20943848	20941536	20943848	alpha-soluble NSF attachment protein 1 / alpha-SNAP1 (ASNAP1)
At3g56460	3	-	1	174	+	+	20943674	20945466	20944008	20945404	oxidoreductase, zinc-binding dehydrogenase family protein
At3g56500	3	+	1	42	+		20954617	20954949	20954617	20954949	serine-rich protein-related
At3g56510	3	-	1	42	+	+	20954907	20957639	20955327	20957214	TBP-binding protein, putative
At3g56740	3	+	1	453	+		21026350	21029521	21026610	21028862	ubiquitin-associated (UBA)/TS-N domain-containing protein
At3g56750	3	-	1	453	+	+	21029068	21031410	21029305	21031171	expressed protein
At3g56940	3	+	1	586	+	+	21087524	21089571	21087573	21089248	dicarboxylate diiron protein, putative (Crd1)
At3g56950	3	-	1	586	+	+	21088985	21090810	21089565	21090623	small basic membrane integral family protein
At3g57860	3	+	1	203	+	+	21437291	21439827	21437710	21438798	expressed protein
At3g57870	3	-	1	203	+		21439624	21441155	21439808	21441087	ubiquitin-conjugating enzyme, putative
At3g58130	3	+	1	168	+		21538617	21540876	21538923	21540631	N-acetylglucosaminyl-phosphatidylinositol de-N-acetylase
At3g58140	3	-	1	168	+	+	21540708	21543549	21540965	21543363	phenylalanyl-tRNA synthetase class IIc family protein
At3g58510	3	+	1	439	+		21650955	21654772	21651585	21654441	DEAD box RNA helicase, putative (RH11)
At3g58520	3	-	1	439	+	+	21654333	21656463	21654898	21656254	expressed protein
At3g58590	3	+	1	291	+		21677059	21679464	21677239	21679464	pentatricopeptide (PPR) repeat-containing protein
At3g58600	3	-	1	291	+	+	21679173	21682140	21679723	21681976	expressed protein
At3g58710	3	+	1	232	+		21725984	21728129	21726169	21727743	WRKY family transcription factor
At3g58720	3	-	1	232	+	+	21727897	21728869	21727897	21728869	zinc finger (C3HC4-type RING finger) family protein
At3g59030	3	+	1	689	+	+	21830048	21833015	21830101	21832265	transparent testa 12 protein (TT12)
At3g59040	3	-	1	689	+		21832326	21835289	21832472	21834896	pentatricopeptide (PPR) repeat-containing protein
At3g59110	3	+	1	328	+	+	21865697	21869181	21866650	21868824	protein kinase family protein
At3g59120	3	-	1	328	+		21868853	21871198	21868853	21871198	DC1 domain-containing protein
At3g60340	3	+	1	815	+		22315148	22317899	22315370	22317364	palmitoyl protein thioesterase family protein
At3g60350	3	-	1	815	+	+	22317084	22322161	22317781	22321571	armadillo/beta-catenin repeat family protein
At3g60810	3	+	1	349	+		22481494	22483079	22481554	22482731	expressed protein
At3g60820	3	-	1	349	+	+	22482730	22484904	22483013	22484784	20S proteasome beta subunit F1 (PBF1)
At3g60910	3	+	1	44	+	+	22512675	22514347	22512702	22514157	expressed protein
At3g60920	3	-	1	44	+		22514303	22524006	22514303	22524006	beige/BEACH domain-containing protein
At3g61080	3	+	1	5	+	+	22618105	22620074	22618127	22619858	fructosamine kinase family protein
At3g61090	3	-	1	5	+		22620069	22620797	22620069	22620797	expressed protein
At3g61160	3	+	1	126	+		22646858	22649792	22647184	22649568	shaggy-related protein kinase beta / ASK-beta (ASK2)
At3g61170	3	-	1	126	+		22649666	22652212	22649666	22652212	pentatricopeptide (PPR) repeat-containing protein
At3g61220	3	+	1	507	+		22673962	22675468	22674000	22675291	short-chain dehydrogenase/reductase (SDR) family
At3g61230	3	-	1	507	+		22674961	22676572	22675576	22676478	LIM domain-containing protein
At3g61300	3	+	1	811	+		22698545	22701978	22698637	22701555	C2 domain-containing protein
At3g61310	3	-	1	811	+	+	22701167	22703797	22701774	22703420	DNA-binding family protein
At3g61370	3	+	1	441	+		22717287	22719900	22718771	22719355	expressed protein
At3g61380	3	-	1	441	+	+	22719459	22722254	22719744	22722254	expressed protein
At3g61540	3	+	2	404	+	+	22784361	22786802	22784374	22786674	peptidase family protein
At3g61530	3	-	2	404	+		22782444	22784765	22782667	22784288	ketopantoate hydroxymethyltransferase family protein
At3g61560	3	+	1	705	+	+	22788865	22791166	22788893	22790146	reticulon family protein (RTNLB6)
At3g61570	3	-	1	705	+		22790461	22794809	22790612	22794617	intracellular protein transport protein USO1-related
At3g62010	3	+	1	421	+	+	22975652	22982754	22975920	22982124	expressed protein
At3g62020	3	-	1	421	+		22982333	22983222	22982418	22982993	germin-like protein (GLP10)
At3g62030	3	+	1	123	+	+	22984585	22986345	22984683	22986114	peptidyl-prolyl cis-trans isomerase, chloroplast
At3g62040	3	-	1	123	+	+	22986222	22987493	22986303	22987493	haloacid dehalogenase-like hydrolase family protein
At3g62580	3	+	1	430	+	+	23157804	23159326	23157907	23158711	expressed protein
At3g62590	3	-	1	430	+	+	23158896	23161328	23158949	23161145	lipase class 3 family protein
At3g62830	3	+	1	242	+	+	23243514	23246328	23243514	23246328	NAD-dependent epimerase/dehydratase family protein
At3g62840	3	-	1	242	+	+	23246086	23247791	23246702	23247590	small nuclear ribonucleoprotein D2, putative
At3g63130	3	+	1	541	+	+	23335596	23337888	23336083	23337690	RAN GTPase activating protein 1 (RanGAP1)
At3g63140	3	-	1	541	+	+	23337347	23339684	23337981	23339595	mRNA-binding protein, putative
At3g63170	3	+	1	439	+	+	23345327	23347732	23345650	23346968	expressed protein
At3g63180	3	-	1	439	+	+	23347293	23351211	23347293	23351136	expressed protein
At3g63400	3	+	1	755	+		23422998	23426945	23423424	23426410	peptidyl-prolyl cis-trans isomerase cyclophilin-type family
At3g63410	3	-	1	755	+	+	23426190	23428093	23426791	23427977	chloroplast inner envelope membrane protein, putative (APG1)
At3g63470	3	+	1	1188	+	+	23449449	23452035	23449536	23451837	serine carboxypeptidase, putative
At3g63480	3	-	1	1188	+		23450847	23454981	23452040	23454784	kinesin heavy chain, putative
At3g63490	3	+	1	962	+		23455190	23457820	23455244	23456995	ribosomal protein L1 family protein
At3g63500	3	-	1	962	+	+	23456858	23461169	23457306	23460141	expressed protein
At4g00360	4	+	1	1463	+	+	160768	163002	160951	162778	cytochrome P450, putative
At4g00370	4	-	1	1463	+	+	161539	166357	163153	166111	sugar transporter family protein
At4g00490	4	+	1	465	+	+	222348	225457	222422	224862	beta-amylase, putative / 1,4-alpha-D-glucan maltohydrolase
At4g00500	4	-	1	465	+		224992	227396	225214	226978	lipase class 3 family protein
At4g00660	4	+	1	243	+		274257	278677	274638	277438	DEAD/DEAH box helicase, putative
At4g00670	4	-	1	243	+	+	278434	279170	278434	279170	remorin family protein
At4g00750	4	+	1	316	+		314353	317507	314405	317507	dehydration-responsive family protein
At4g00752	4	-	1	316	+	+	317191	320877	317771	320793	UBX domain-containing protein
At4g00830	4	+	1	45	+	+	352051	355598	352782	354965	RNA recognition motif (RRM)-containing protein
At4g00840	4	-	1	45	+	+	355553	356644	355553	356644	zinc finger (DHHC type) family protein
At4g01026	4	+	1	174	+		447090	448510	447180	448109	expressed protein
At4g01030	4	-	1	174	+		448336	449838	448336	449838	pentatricopeptide (PPR) repeat-containing protein
At4g01660	4	+	1	721	+	+	708544	711256	708652	711095	ABC1 family protein
At4g01670	4	-	1	721	+	+	710535	712643	711464	712511	expressed protein
At4g01895	4	+	3	422	+	+	819957	820379	819957	820379	systemic acquired resistance (SAR) regulator protein NIMIN-1
At4g01897	4	-	3	422	+	+	819957	821484	820487	821466	expressed protein
At4g01935	4	+	1	208	+	+	841102	842197	841102	842197	expressed protein
At4g01940	4	-	1	208	+	+	841989	843459	842265	843388	nitrogen fixation NifU-like family protein
At4g02400	4	+	1	237	+	+	1054243	1058236	1054243	1057884	U3 ribonucleoprotein (Utp) family protein
At4g02405	4	-	1	237	+		1057999	1059671	1057999	1059671	expressed protein
At4g02610	4	+	1	329	+	+	1147634	1149577	1147662	1149217	tryptophan synthase, alpha subunit, putative
At4g02620	4	-	1	329	+	+	1149248	1151346	1149419	1151132	vacuolar ATPase subunit F family protein
At4g02700	4	+	1	95	+		1188984	1193611	1189062	1193325	sulfate transporter
At4g02710	4	-	1	95	+	+	1193516	1197061	1193516	1197061	kinase interacting family protein
At4g03070	4	+	1	295	+	+	1358432	1359644	1358442	1359620	2-oxoglutarate-dependent dioxygenase (AOP1.2)
At4g03080	4	-	1	295	+	+	1359349	1365451	1359935	1365166	kelch repeat-containing serine/threonine phosphoesterase
At4g03140	4	+	1	48	+	+	1392601	1393662	1392601	1393662	short-chain dehydrogenase/reductase (SDR) family protein
At4g03150	4	-	1	48	+	+	1393614	1394574	1393731	1394529	expressed protein
At4g03180	4	+	1	1125	+	+	1403201	1405570	1403289	1404663	expressed protein
At4g03190	4	-	1	1125	+	+	1404445	1407139	1405108	1407057	F-box family protein (FBL18)
At4g04860	4	+	1	526	+		2459878	2461737	2460133	2461376	Der1-like family protein
At4g04870	4	-	1	526	+		2461211	2464141	2461902	2464002	CDP-alcohol phosphatidyltransferase family protein
At4g05450	4	+	1	204	+		2758653	2760895	2759045	2760631	adrenodoxin-like ferredoxin 2
At4g05460	4	-	1	204	+	+	2760691	2762413	2761103	2762397	F-box family protein (FBL20)
At4g08096	4	+	2	57	-		5001482	5002939	5001482	5002939	gypsy-like retrotransposon family
At4g08095	4	-	2	57	-		4998057	5001539	4998057	5001539	gypsy-like retrotransposon family
At4g08320	4	+	1	862	+	+	5252815	5255516	5252850	5254987	tetratricopeptide repeat (TPR)-containing protein
At4g08330	4	-	1	862	+		5254654	5256701	5255381	5256522	expressed protein
At4g08685	4	+	1	1218	+	+	5550426	5551816	5550560	5551256	pollen Ole e 1 allergen and extensin family protein
At4g08690	4	-	1	1218	+	+	5550598	5553135	5551518	5552710	SEC14 cytosolic factor family protein
At4g08930	4	+	1	458	+	+	5729189	5730858	5729508	5730721	thioredoxin-related
At4g08940	4	-	1	458	+		5730400	5732183	5730983	5732170	expressed protein
At4g09000	4	+	1	398	+	+	5775263	5777478	5775384	5777154	14-3-3-like protein GF14 chi / general regulatory factor 1
At4g09010	4	-	1	398	+	+	5777080	5779418	5777499	5779335	L-ascorbate peroxidase, chloroplast, putative
At4g09750	4	+	1	56	+	+	6146687	6148811	6146767	6148695	short-chain dehydrogenase/reductase (SDR) family protein
At4g09760	4	-	1	56	+		6148755	6151396	6149589	6151147	choline kinase, putative
At4g09830	4	+	1	600	+	+	6188764	6190850	6188863	6190588	expressed protein
At4g09840	4	-	1	600	+		6190250	6191661	6190945	6191265	expressed protein
At4g09970	4	+	1	427	+	+	6245958	6248159	6245958	6247594	expressed protein
At4g09980	4	-	1	427	+		6247732	6252285	6249108	6252027	methyltransferase MT-A70 family protein
At4g10020	4	+	1	545	+		6268313	6270332	6268360	6270176	short-chain dehydrogenase/reductase (SDR) family protein
At4g10030	4	-	1	545	+	+	6269787	6273237	6270487	6273095	hydrolase, alpha/beta fold family protein
At4g10270	4	+	1	464	+	+	6374730	6375206	6374801	6375073	wound-responsive family protein
At4g10280	4	-	1	464	+	+	6374742	6376107	6375216	6375992	expressed protein
At4g10470	4	+	1	467	+		6476010	6478339	6476105	6477505	expressed protein
At4g10480	4	-	1	467	+	+	6477872	6479160	6478085	6479075	nascent polypeptide associated complex alpha chain protein
At4g10640	4	+	1	11	+		6571895	6574423	6571995	6574308	calmodulin-binding family protein
At4g10650	4	-	1	11	+	+	6574412	6576227	6574412	6576227	GTP-binding family protein
At4g11590	4	+	1	27	+		7008597	7009790	7008597	7009790	F-box family protein
At4g11600	4	-	1	27	+	+	7009763	7011350	7010015	7011324	glutathione peroxidase, putative
At4g11660	4	+	1	307	+		7042627	7044702	7043000	7044221	heat shock transcription factor 7 (HSTF7)
At4g11670	4	-	1	307	+	+	7044395	7053085	7044395	7052965	expressed protein
At4g11970	4	+	1	404	+		7180431	7184048	7181217	7182947	YT521-B-like family protein
At4g11980	4	-	1	404	+		7183644	7185568	7183839	7185545	MutT/nudix family protein
At4g12240	4	+	1	190	+	+	7287889	7288983	7287889	7288983	zinc finger (C2H2 type) family protein
At4g12250	4	-	1	190	+	+	7288793	7290896	7289532	7290842	NAD-dependent epimerase/dehydratase family protein
At4g13270	4	+	1	5	+	+	7731276	7733162	7731276	7732898	expressed protein
At4g13280	4	-	1	5	+		7733157	7736741	7733157	7736741	terpene synthase/cyclase family protein
At4g13580	4	+	3	892	+		7900370	7901262	7900423	7901157	disease resistance-responsive family protein
At4g13590	4	-	3	892	+	+	7900370	7903940	7901365	7903788	expressed protein
At4g14700	4	+	1	80	+	+	8422226	8424755	8422231	8424660	replication control protein, putative
At4g14710	4	-	1	80	+	+	8424675	8426550	8424892	8426355	iron-deficiency-responsive protein, putative
At4g15130	4	+	1	203	+	+	8637663	8639625	8637790	8639371	cholinephosphate cytidylyltransferase, putative
At4g15140	4	-	1	203	+	+	8639422	8640292	8639765	8640262	expressed protein
At4g15475	4	+	1	430	+		8845874	8849279	8845925	8848699	F-box family protein (FBL4)
At4g15480	4	-	1	430	+		8848849	8850514	8848998	8850470	UDP-glucoronosyl/UDP-glucosyl transferase family protein
At4g15545	4	+	1	269	+	+	8875918	8877755	8875930	8877565	expressed protein
At4g15550	4	-	1	269	+	+	8877486	8879325	8877875	8879299	UDP-glucose:indole-3-acetate beta-D-glucosyltransferase
At4g15720	4	+	1	815	+		8949458	8951926	8949567	8951417	pentatricopeptide (PPR) repeat-containing protein
At4g15730	4	-	1	815	+	+	8951111	8957630	8951885	8957212	expressed protein
At4g15820	4	+	1	367	+		8992983	8995493	8992983	8995035	wound-responsive protein-related
At4g15830	4	-	1	367	+	+	8995126	8996614	8995298	8996561	expressed protein
At4g16400	4	+	1	153	+	+	9260587	9261861	9260587	9261861	expressed protein
At4g16410	4	-	1	153	+	+	9261708	9262614	9262042	9262599	expressed protein
At4g17010	4	+	1	479	+		9575831	9577922	9576461	9577646	expressed protein
At4g17020	4	-	1	479	+		9577443	9581390	9577958	9581101	transcription factor-related
At4g17270	4	+	1	612	+		9676140	9679153	9676419	9678581	Mo25 family protein
At4g17280	4	-	1	612	+		9678541	9680401	9679300	9680289	auxin-responsive family protein
At4g17350	4	+	1	651	+		9701144	9703838	9701594	9703370	expressed protein
At4g17360	4	-	1	651	+		9703187	9705480	9703710	9705480	formyltetrahydrofolate deformylase, putative
At4g17520	4	+	1	511	+	+	9771343	9773605	9771509	9773326	nuclear RNA-binding protein, putative
At4g17530	4	-	1	511	+	+	9773094	9775598	9773734	9775437	Ras-related GTP-binding protein, putative
At4g17540	4	+	1	166	+	+	9775868	9777827	9775995	9777778	expressed protein
At4g17550	4	-	1	166	+	+	9777661	9779751	9777951	9779751	transporter-related
At4g18120	4	+	1	145	+	+	10038890	10042023	10038890	10042023	RNA recognition motif (RRM)-containing protein
At4g18130	4	-	1	145	+	+	10041878	10045960	10042324	10045960	phytochrome E (PHYE)
At4g18370	4	+	1	595	+	+	10149203	10151722	10149246	10151062	protease HhoA, chloroplast (SPPA) (HHOA)
At4g18372	4	-	1	595	+	+	10151127	10152104	10151360	10151698	small nuclear ribonucleoprotein-related / snRNP-related
At4g18395	4	+	1	64	+		10169455	10169941	10169486	10169845	expressed protein
At4g18400	4	-	1	64	+	+	10169877	10171268	10170035	10171232	expressed protein
At4g18470	4	+	1	125	+	+	10192920	10195673	10192995	10195522	negative regulator of systemic acquired resistance (SNI1)
At4g18460	4	-	1	125	+		10195548	10196807	10195774	10196690	D-Tyr-tRNA(Tyr) deacylase family protein
At4g18570	4	+	1	283	+	+	10231229	10234704	10231450	10234545	proline-rich family protein
At4g18580	4	-	1	283	+		10234421	10236056	10234864	10235535	expressed protein
At4g18770	4	+	1	585	+		10311041	10313250	10311079	10312568	myb family transcription factor (MYB98)
At4g18780	4	-	1	585	+	+	10312665	10316797	10312857	10316730	cellulose synthase, catalytic subunit (IRX1)
At4g19100	4	+	2	68	+	+	10453464	10454370	10453464	10454370	expressed protein
At4g19095	4	-	2	68	+		10452903	10453532	10453200	10453479	expressed protein
At4g19140	4	+	1	806	+		10469675	10472152	10469841	10471286	expressed protein
At4g19150	4	-	1	806	+		10471346	10472753	10471589	10472688	ankyrin repeat family protein
At4g19650	4	+	2	50	+		10691684	10695176	10691684	10695176	mitochondrial transcription termination factor-related
At4g19645	4	-	2	50	+		10689856	10691734	10689951	10691308	expressed protein
At4g19790	4	+	2	4	-		10755976	10756818	10755976	10756818	copia-like retrotransposon family
At4g19780	4	-	2	4	-		10755060	10755980	10755060	10755980	copia-like retrotransposon family
At4g20030	4	+	1	398	+		10846352	10847741	10846372	10847256	RNA recognition motif (RRM)-containing protein
At4g20040	4	-	1	398	+		10847343	10849125	10847358	10848973	expressed protein
At4g20300	4	+	2	146	+		10955448	10959223	10955823	10958297	expressed protein
At4g20290	4	-	2	146	+		10955169	10955594	10955169	10955594	expressed protein
At4g20760	4	+	1	8	+		11129026	11130781	11129054	11130552	short-chain dehydrogenase/reductase (SDR) family protein
At4g20770	4	-	1	8	+		11130773	11132995	11130773	11132995	pentatricopeptide (PPR) repeat-containing protein
At4g21160	4	+	1	399	+		11284168	11287165	11284704	11286542	zinc finger and C2 domain protein (ZAC)
At4g21170	4	-	1	399	+	+	11286766	11288641	11286766	11288523	pentatricopeptide (PPR) repeat-containing protein
At4g21180	4	+	1	1268	+	+	11288939	11292776	11289347	11292189	DNAJ heat shock N-terminal domain-containing protein
At4g21190	4	-	1	1268	+		11291508	11294019	11292503	11293773	pentatricopeptide (PPR) repeat-containing protein
At4g21300	4	+	1	4	+		11336489	11339062	11336489	11339062	pentatricopeptide (PPR) repeat-containing protein
At4g21310	4	-	1	4	+	+	11339058	11340080	11339144	11339797	expressed protein
At4g21366	4	+	1	71	+		11383552	11383966	11383552	11383966	S-locus protein kinase-related
At4g21370	4	-	1	71	+	+	11383895	11387147	11383895	11387147	S-locus protein kinase, putative
At4g21470	4	+	1	18	+	+	11431135	11433332	11431295	11433208	riboflavin kinase/FAD synthetase family protein
At4g21480	4	-	1	18	+	+	11433314	11435296	11433314	11435296	glucose transporter, putative
At4g21760	4	+	1	337	+		11561241	11563962	11561241	11563883	glycosyl hydrolase family 1 protein
At4g21770	4	-	1	337	+		11563625	11566357	11564040	11566357	pseudouridine synthase family protein
At4g21800	4	+	1	233	+		11572802	11575504	11573301	11574988	ATP-binding family protein
At4g21810	4	-	1	233	+	+	11575271	11577165	11575357	11577015	Der1-like family protein
At4g22730	4	+	1	938	+	+	11941395	11943750	11941395	11943707	leucine-rich repeat transmembrane protein kinase, putative
At4g22740	4	-	1	938	+		11942812	11945967	11944061	11945576	glycine-rich protein
At4g23530	4	+	1	943	+		12279085	12280861	12279181	12280371	expressed protein
At4g23540	4	-	1	943	+	+	12279918	12284693	12280557	12284693	expressed protein
At4g23800	4	+	1	625	+	+	12390177	12393008	12390238	12392526	high mobility group (HMG1/2) family protein
At4g23810	4	-	1	625	+	+	12392383	12393951	12392676	12393749	WRKY family transcription factor
At4g23885	4	+	1	53	+		12419404	12420477	12419482	12420250	expressed protein
At4g23890	4	-	1	53	+	+	12420424	12421474	12420603	12421355	expressed protein
At4g24010	4	+	1	15	+	+	12466401	12469770	12466401	12469770	cellulose synthase family protein
At4g24015	4	-	1	15	+		12469755	12471271	12469897	12471207	zinc finger (RING-H2 type) protein-related
At4g24220	4	+	1	2173	+	+	12564955	12567274	12565229	12566484	expressed protein
At4g24230	4	-	1	2173	+		12565101	12568856	12567132	12568764	acyl-CoA binding protein, putative / ACBP, putative
At4g24350	4	+	1	439	+		12609538	12611477	12609647	12611338	phosphorylase family protein
At4g24370	4	-	1	439	+	+	12611038	12612141	12611618	12612112	expressed protein
At4g24940	4	+	2	246	+		12823506	12826210	12823661	12825981	SUMO activating enzyme 1a (SAE1a)
At4g24930	4	-	2	246	+	+	12821233	12823752	12821506	12822399	thylakoid lumenal 17.9 kDa protein, chloroplast
At4g25610	4	+	1	1170	+	+	13063273	13067949	13063810	13066869	zinc finger (C2H2 type) family protein
At4g25620	4	-	1	1170	+	+	13066779	13069688	13067456	13069305	hydroxyproline-rich glycoprotein family protein
At4g26430	4	+	1	6	+	+	13355000	13357610	13355237	13357334	COP9 signalosome subunit 6 / CSN subunit 6 (CSN6B)
At4g26440	4	-	1	6	+		13357604	13359558	13357604	13359558	WRKY family transcription factor
At4g26680	4	+	1	390	+		13454859	13456424	13454859	13456424	pentatricopeptide (PPR) repeat-containing protein
At4g26690	4	-	1	390	+	+	13456034	13460025	13456799	13459896	glycerophosphoryl diester phosphodiesterase family protein
At4g26900	4	+	1	500	+	+	13515488	13520317	13515520	13519614	imidazole glycerol phosphate synthase hisHF, chloroplast
At4g26910	4	-	1	500	+		13519817	13523220	13520133	13522061	2-oxoacid dehydrogenase family protein
At4g26965	4	+	2	11	+	+	13539648	13542403	13539723	13542047	NADH:ubiquinone oxidoreductase family protein
At4g26960	4	-	2	11	+	+	13538749	13539659	13538929	13539659	expressed protein
At4g26970	4	+	1	549	+	+	13542924	13549101	13543083	13548433	aconitate hydratase, cytoplasmic, putative
At4g26980	4	-	1	549	+	+	13548552	13550721	13548819	13550650	expressed protein
At4g27030	4	+	1	484	+		13571957	13572928	13571957	13572928	expressed protein
At4g27040	4	-	1	484	+	+	13572444	13575544	13573067	13574582	expressed protein
At4g28010	4	+	1	420	+		13930365	13933276	13930385	13932499	pentatricopeptide (PPR) repeat-containing protein
At4g28020	4	-	1	420	+	+	13932856	13935321	13933395	13935255	expressed protein
At4g28040	4	+	1	816	+		13940607	13942829	13940887	13942207	nodulin MtN21 family protein
At4g28050	4	-	1	816	+		13942013	13943738	13942572	13943627	senescence-associated protein, putative
At4g28070	4	+	1	695	+	+	13945898	13949304	13946015	13948468	AFG1-like ATPase family protein
At4g28080	4	-	1	695	+	+	13948609	13957424	13948999	13956718	expressed protein
At4g28220	4	+	3	1520	+	+	13993003	13998353	13993084	13995657	NADH dehydrogenase-related
At4g28230	4	-	3	1520	+	+	13995793	13997313	13995996	13997204	expressed protein
At4g28310	4	+	1	365	+	+	14017414	14018554	14017464	14018072	expressed protein
At4g28320	4	-	1	365	+	+	14018189	14020223	14018299	14019978	glycosyl hydrolase family 5 protein / cellulase family protein
At4g28370	4	+	1	1910	+	+	14035616	14041672	14035616	14039128	zinc finger (C3HC4-type RING finger) family protein
At4g28380	4	-	1	1910	+		14039762	14040937	14039762	14040937	leucine-rich repeat family protein
At4g28400	4	+	1	201	+	+	14048360	14050341	14048505	14050124	protein phosphatase 2C, putative / PP2C, putative
At4g28405	4	-	1	201	+		14050140	14050807	14050585	14050800	Expressed protein
At4g28760	4	+	1	722	+		14207467	14212050	14208646	14211817	expressed protein
At4g28770	4	-	1	722	+	+	14211328	14213677	14212183	14213524	expressed protein
At4g29000	4	+	1	393	+	+	14293519	14297072	14293963	14296608	tesmin/TSO1-like CXC domain-containing protein
At4g29010	4	-	1	393	+	+	14296679	14302066	14297318	14302022	fatty acid multifunctional protein (AIM1)
At4g29120	4	+	3	1154	+	+	14350864	14352018	14350867	14351871	6-phosphogluconate dehydrogenase NAD-binding protein
At4g29130	4	-	3	1154	+	+	14350864	14355109	14352344	14354871	hexokinase 1 (HXK1)
At4g29210	4	+	1	698	+	+	14400926	14403739	14400996	14403325	gamma-glutamyltranspeptidase family protein
At4g29220	4	-	1	698	+	+	14403041	14406511	14403627	14406077	phosphofructokinase family protein
At4g29510	4	+	1	87	+	+	14491631	14494007	14491745	14493758	protein arginine N-methyltransferase, putative
At4g29520	4	-	1	87	+	+	14493920	14495735	14494062	14495663	expressed protein
At4g29830	4	+	1	1548	+	+	14597699	14599264	14597734	14599163	transducin family protein / WD-40 repeat family protein
At4g29840	4	-	1	1548	+		14597716	14601061	14598577	14601020	threonine synthase, chloroplast
At4g29890	4	+	1	65	+		14608841	14610954	14608874	14610911	choline monooxygenase, putative (CMO-like)
At4g29900	4	-	1	65	+	+	14610889	14618781	14611231	14618781	calcium-transporting ATPase, plasma membrane-type, putative
At4g30420	4	+	1	131	+	+	14877075	14878920	14877075	14878920	nodulin MtN21 family protein
At4g30430	4	-	1	131	+		14878789	14880337	14879035	14880278	senescence-associated family protein
At4g30480	4	+	1	86	+	+	14897403	14899127	14897506	14898563	tetratricopeptide repeat (TPR)-containing protein
At4g30490	4	-	1	86	+	+	14899041	14902150	14899232	14901889	AFG1-like ATPase family protein
At4g31290	4	+	2	14	+	+	15185997	15188490	15186857	15188284	ChaC-like family protein
At4g31280	4	-	2	14	+		15185807	15186011	15185807	15186011	hypothetical protein
At4g31850	4	+	1	411	+	+	15403026	15406364	15403026	15406364	pentatricopeptide (PPR) repeat-containing protein
At4g31860	4	-	1	411	+		15405953	15408997	15407122	15408595	protein phosphatase 2C, putative / PP2C, putative
At4g32450	4	+	1	439	+	+	15661098	15662711	15661098	15662711	pentatricopeptide (PPR) repeat-containing protein
At4g32460	4	-	1	439	+		15662272	15664983	15663042	15664865	expressed protein
At4g32930	4	+	1	551	+	+	15898840	15900824	15898881	15900188	expressed protein
At4g32940	4	-	1	551	+	+	15900273	15903271	15900560	15903164	vacuolar processing enzyme gamma / gamma-VPE
At4g33310	4	+	3	260	+		16056160	16056420	16056160	16056420	expressed protein
At4g33300	4	-	3	260	+	+	16051061	16056530	16051166	16054009	disease resistance protein (CC-NBS-LRR class), putative
At4g33355	4	+	1	64	+		16067105	16067739	16067131	16067572	protease inhibitor/seed storage/lipid transfer protein (LTP)
At4g33360	4	-	1	64	+		16067675	16069377	16067992	16069377	terpene cyclase/mutase-related
At4g33630	4	+	1	387	+		16155506	16159938	16155563	16159097	expressed protein
At4g33640	4	-	1	387	+	+	16159551	16160306	16159730	16160214	expressed protein
At4g33666	4	+	3	487	+		16169051	16169538	16169170	16169409	expressed protein
At4g33670	4	-	3	487	+	+	16169051	16171482	16169673	16171449	L-galactose dehydrogenase (L-GalDH)
At4g34080	4	+	3	994	+		16326888	16328048	16326957	16328048	expressed protein
At4g34090	4	-	3	994	+		16326861	16330183	16327978	16330115	expressed protein
At4g34410	4	+	1	161	+		16451880	16453264	16451996	16452802	AP2 domain-containing transcription factor, putative
At4g34412	4	-	1	161	+		16453103	16454519	16453103	16454519	expressed protein
At4g34850	4	+	1	909	+	+	16608318	16610253	16608354	16609725	chalcone and stilbene synthase family protein
At4g34860	4	-	1	909	+	+	16609344	16612912	16609960	16612024	beta-fructofuranosidase, putative / invertase, putative
At4g35410	4	+	1	64	+	+	16832506	16834014	16832577	16833801	clathrin adaptor complex small chain family protein
At4g35420	4	-	1	64	+	+	16833950	16835624	16834096	16835616	dihydroflavonol 4-reductase family M1805
At4g35630	4	+	1	770	+	+	16904064	16905727	16904210	16905502	phosphoserine aminotransferase, chloroplast (PSAT)
At4g35640	4	-	1	770	+		16904957	16908362	16905760	16907982	serine O-acetyltransferase, putative
At4g35850	4	+	1	360	+		16983528	16987203	16983641	16986684	pentatricopeptide (PPR) repeat-containing protein
At4g35860	4	-	1	360	+	+	16986843	16989041	16987121	16988842	Ras-related GTP-binding protein, putative
At4g36170	4	+	2	269	+		17113875	17119837	17113875	17119837	hypothetical protein
At4g36160	4	-	2	269	+	+	17110750	17114144	17110880	17112894	no apical meristem (NAM) family protein
At4g36370	4	+	1	278	+		17187253	17187945	17187253	17187613	expressed protein
At4g36380	4	-	1	278	+	+	17187667	17192320	17187976	17192205	cytochrome P450 90C1 (CYP90C1) / rotundifolia3 (ROT3)
At4g36720	4	+	1	49	+	+	17307773	17309672	17307773	17309672	abscisic acid-responsive HVA22 family protein
At4g36730	4	-	1	49	+		17309623	17312480	17309854	17311756	G-box binding factor 1 (GBF1)
At4g36760	4	+	1	381	+		17326638	17330214	17326727	17329985	aminopeptidase P
At4g36770	4	-	1	381	+		17329833	17331630	17330223	17331596	UDP-glucoronosyl/UDP-glucosyl transferase family protein
At4g37040	4	+	1	222	+	+	17455133	17457351	17455169	17457079	metallopeptidase M24 family protein
At4g37050	4	-	1	222	+	+	17457129	17459613	17457255	17459006	patatin, putative
At4g37190	4	+	1	110	+	+	17507149	17509506	17507149	17509506	expressed protein
At4g37200	4	-	1	110	+		17509396	17511242	17509830	17511224	thioredoxin family protein
At4g37260	4	+	3	1309	+	+	17540484	17541793	17540596	17541558	myb family transcription factor (MYB73)
At4g37270	4	-	3	1309	+		17540484	17546478	17541981	17546346	cadmium/zinc-transporting ATPase, putative (HMA1)
At4g37660	4	+	1	211	+	+	17695490	17696264	17695537	17696040	ribosomal protein L12 family protein
At4g37670	4	-	1	211	+	+	17696053	17698830	17696173	17698830	GCN5-related N-acetyltransferase (GNAT) family protein
At4g38170	4	+	1	307	+		17904552	17906815	17904607	17906433	far-red impaired responsive protein, putative
At4g38180	4	-	1	307	+	+	17906508	17909671	17906696	17909398	far-red impaired responsive protein, putative
At4g38225	4	+	1	217	+		17927192	17928888	17927224	17928268	expressed protein
At4g38230	4	-	1	217	+	+	17928671	17931176	17928988	17930480	calcium-dependent protein kinase, putative / CDPK, putative
At4g38250	4	+	1	887	+	+	17935396	17937229	17935527	17936837	amino acid transporter family protein
At4g38260	4	-	1	887	+	+	17936342	17938266	17937071	17938204	expressed protein
At4g38360	4	+	1	431	+	+	17967101	17969952	17967383	17969164	expressed protein
At4g38370	4	-	1	431	+	+	17969521	17971289	17970106	17971216	phosphoglycerate/bisphosphoglycerate mutase family protein
At4g38560	4	+	1	333	+		18029269	18031185	18029269	18031185	expressed protein
At4g38570	4	-	1	333	+		18030852	18033534	18031414	18033085	CDP-diacylglycerol--inositol 3-phosphatidyltransferase
At4g39080	4	+	1	1774	+	+	18209423	18216343	18209507	18214746	vacuolar proton ATPase, putative
At4g39090	4	-	1	1774	+	+	18214569	18217476	18215820	18217320	cysteine proteinase RD19a (RD19A) / thiol protease
At4g39235	4	+	1	169	+	+	18268043	18269320	18268508	18269028	expressed protein
At4g39240	4	-	1	169	+	+	18269151	18270781	18269593	18270720	kelch repeat-containing F-box family protein
At4g39960	4	+	1	492	+	+	18533775	18536612	18534188	18536314	DNAJ heat shock family protein
At4g39970	4	-	1	492	+	+	18536120	18538478	18536672	18538423	haloacid dehalogenase-like hydrolase family protein
At4g39990	4	+	1	624	+	+	18542616	18543972	18542716	18543773	Ras-related GTP-binding protein, putative
At4g40000	4	-	1	624	+	+	18543348	18547517	18543983	18547437	NOL1/NOP2/sun family protein
At5g01030	5	+	1	426	+		9929	13234	10637	13002	expressed protein
At5g01040	5	-	1	426	+		12808	16172	13393	16141	laccase family protein / diphenol oxidase family protein
At5g01620	5	+	1	65	+		232562	234913	232879	234818	expressed protein
At5g01630	5	-	1	65	+		234848	240908	235114	240908	BRCA2 repeat-containing protein
At5g01920	5	+	3	1242	+	+	359127	362901	359151	360864	protein kinase family protein
At5g01930	5	-	3	1242	+	+	361085	362895	361186	362864	(1-4)-beta-mannan endohydrolase, putative
At5g01960	5	+	1	590	+	+	370425	373314	370808	372772	zinc finger (C3HC4-type RING finger) family protein
At5g01970	5	-	1	590	+	+	372724	374951	373011	374648	expressed protein
At5g02120	5	+	1	115	+		419088	419770	419141	419630	thylakoid membrane one helix protein (OHP)
At5g02130	5	-	1	115	+	+	419655	421972	419744	421955	expressed protein
At5g02140	5	+	1	146	+		423381	424434	423381	424434	thaumatin-like protein, putative
At5g02150	5	-	1	146	+	+	424288	426076	424478	426065	expressed protein
At5g02280	5	+	1	598	+		469324	470792	469375	470127	synbindin, putative
At5g02290	5	-	1	598	+		470194	472782	470385	472395	protein kinase, putative
At5g02370	5	+	1	377	+	+	503406	506922	503442	506386	kinesin motor protein-related
At5g02380	5	-	1	377	+	+	506545	507242	506753	507162	metallothionein protein 2B (MT-2B)
At5g02710	5	+	3	415	+	+	612606	614418	612626	613478	expressed protein
At5g02720	5	-	3	415	+		613780	614311	613780	614311	expressed protein
At5g02760	5	+	1	574	+		625252	627691	625375	626815	protein phosphatase 2C family protein / PP2C family protein
At5g02770	5	-	1	574	+	+	627117	629253	628099	629166	expressed protein
At5g02820	5	+	1	1138	+		642556	644747	642656	644121	DNA topoisomerase VIA (SPO11)
At5g02830	5	-	1	1138	+	+	643609	648451	644456	648419	pentatricopeptide (PPR) repeat-containing protein
At5g03020	5	+	1	53	+		707255	708394	707261	708304	kelch repeat-containing F-box family protein
At5g03030	5	-	1	53	+		708341	709701	708477	709511	DNAJ heat shock N-terminal domain-containing protein
At5g03160	5	+	3	881	+	+	750121	753656	750285	752670	DNAJ heat shock N-terminal domain-containing protein
At5g03170	5	-	3	881	+	+	752775	753656	752897	753637	fasciclin-like arabinogalactan-protein (FLA11)
At5g03190	5	+	1	61	+	+	758385	760381	758792	760147	expressed protein
At5g03200	5	-	1	61	+	+	760320	761802	760449	761666	zinc finger (C3HC4-type RING finger) family protein
At5g03905	5	+	1	154	+		1052579	1054231	1052727	1054040	hesB-like domain-containing protein
At5g03910	5	-	1	154	+		1054077	1057166	1054312	1057104	ABC transporter family protein
At5g03930	5	+	3	533	+		1059509	1060042	1059509	1060042	expressed protein
At5g03940	5	-	3	533	+	+	1059503	1063318	1060264	1063256	signal recognition particle 54 kDa protein, chloroplast
At5g04170	5	+	1	108	+	+	1145432	1147782	1145580	1147520	calcium-binding EF hand family protein
At5g04180	5	-	1	108	+	+	1147674	1149280	1147908	1149238	carbonic anhydrase family protein
At5g04250	5	+	1	274	+	+	1176014	1178919	1176398	1178493	OTU-like cysteine protease family protein
At5g04260	5	-	1	274	+		1178645	1180037	1178902	1180023	thioredoxin family protein
At5g04750	5	+	1	475	+	+	1372148	1374006	1372203	1373362	F1F0-ATPase inhibitor protein, putative
At5g04760	5	-	1	475	+	+	1373531	1374736	1373753	1374530	myb family transcription factor
At5g05490	5	+	2	889	+		1623381	1629270	1624326	1629145	cohesion family protein SYN1, splice variant 1 (SYN1)
At5g05480	5	-	2	889	+		1622071	1624270	1622339	1624165	expressed protein
At5g05580	5	+	1	399	+		1664148	1666891	1664332	1666346	omega-3 fatty acid desaturase, chloroplast+M1917
At5g05590	5	-	1	399	+		1666492	1668332	1667040	1668215	phosphoribosylanthranilate isomerase 2 (PAI2)
At5g05750	5	+	1	1461	+		1727430	1728934	1727596	1728480	DNAJ heat shock N-terminal domain-containing protein
At5g05760	5	-	1	1461	+	+	1727473	1731022	1729112	1730904	syntaxin 31 (SYP31) / SED5
At5g06220	5	+	1	709	+		1880193	1885638	1880193	1885367	expressed protein
At5g06230	5	-	1	709	+		1884929	1887122	1885408	1887072	expressed protein
At5g06310	5	+	1	171	+	+	1928469	1930796	1928469	1930796	expressed protein
At5g06320	5	-	1	171	+	+	1930625	1931769	1931017	1931712	harpin-induced family protein / HIN1 family protein
At5g07110	5	+	1	212	+	+	2206001	2207153	2206122	2206772	prenylated rab acceptor (PRA1) family protein
At5g07120	5	-	1	212	+	+	2206941	2209517	2207066	2209356	phox (PX) domain-containing protein
At5g07240	5	+	1	733	+	+	2271920	2274288	2272029	2274052	calmodulin-binding family protein
At5g07250	5	-	1	733	+	+	2273555	2275991	2274438	2275936	rhomboid family protein
At5g07830	5	+	1	556	+	+	2503325	2507213	2504169	2506568	glycosyl hydrolase family 79 N-terminal protein
At5g07840	5	-	1	556	+		2506657	2508374	2506765	2507292	ankyrin repeat family protein
At5g07940	5	+	1	501	+		2533758	2540422	2534721	2540087	expressed protein
At5g07950	5	-	1	501	+	+	2539921	2542137	2540531	2542048	expressed protein
At5g08360	5	+	1	413	+		2689714	2690973	2689744	2690759	expressed protein
At5g08370	5	-	1	413	+		2690560	2693539	2691117	2693442	alpha-galactosidase, putative / melibiase, putative
At5g08390	5	+	1	306	+	+	2699358	2706765	2699358	2706765	transducin family protein / WD-40 repeat family protein
At5g08400	5	-	1	306	+		2706459	2708940	2707226	2708912	expressed protein
At5g08540	5	+	1	174	+	+	2763824	2766156	2763915	2765432	expressed protein
At5g08550	5	-	1	174	+	+	2765982	2770283	2765982	2770283	expressed protein
At5g09270	5	+	1	393	+		2878885	2880817	2879681	2880016	expressed protein
At5g09280	5	-	1	393	+	+	2880424	2881598	2880424	2881598	pectate lyase family protein
At5g10160	5	+	1	326	+		3185747	3187604	3185820	3187160	beta-hydroxyacyl-ACP dehydratase, putative
At5g10170	5	-	1	326	+	+	3187278	3190252	3187539	3190162	inositol-3-phosphate synthase, putative
At5g10580	5	+	3	241	+	+	3347422	3350072	3347512	3349046	expressed protein
At5g10590	5	-	3	241	+		3349135	3349469	3349135	3349469	expressed protein
At5g10830	5	+	1	557	+	+	3423687	3425468	3423732	3424650	embryo-abundant protein-related
At5g10840	5	-	1	557	+	+	3424911	3427835	3424911	3427798	endomembrane protein 70, putative
At5g11350	5	+	1	71	+	+	3621570	3625646	3621584	3625413	endonuclease/exonuclease/phosphatase family protein
At5g11360	5	-	1	71	+		3625575	3626701	3625837	3626605	expressed protein
At5g11810	5	+	1	99	+	+	3808721	3810749	3808740	3810441	expressed protein
At5g11820	5	-	1	99	+	+	3810650	3811177	3810650	3811177	expressed protein
At5g12380	5	+	1	244	+		4009224	4010688	4009224	4010688	annexin, putative
At5g12390	5	-	1	244	+		4010444	4012040	4010949	4011951	expressed protein
At5g13390	5	+	1	818	+	+	4292804	4296575	4292812	4296575	expressed protein
At5g13400	5	-	1	818	+	+	4295757	4299108	4296857	4299082	proton-dependent oligopeptide transport (POT) family protein
At5g13510	5	+	1	555	+	+	4341267	4342098	4341297	4341959	ribosomal protein L10 family protein
At5g13520	5	-	1	555	+	+	4341543	4344674	4342120	4344574	peptidase M1 family protein
At5g13720	5	+	1	436	+	+	4427844	4429136	4427963	4429032	expressed protein
At5g13730	5	-	1	436	+	+	4428700	4430837	4429135	4430747	RNA polymerase sigma subunit SigD (sigD) / sigma-like factor
At5g13930	5	+	1	1	+	+	4488692	4490266	4488764	4490037	chalcone synthase / naringenin-chalcone synthase
At5g13940	5	-	1	1	+		4490265	4492436	4490265	4492436	hypothetical protein
At5g13980	5	+	1	98	+	+	4508498	4514668	4508628	4513930	glycosyl hydrolase family 38 protein
At5g13990	5	-	1	98	+	+	4514570	4516894	4514682	4516769	exocyst subunit EXO70 family protein
At5g14120	5	+	1	1015	+	+	4555984	4559116	4556310	4558449	nodulin family protein
At5g14130	5	-	1	1015	+	+	4558101	4560069	4558864	4560030	peroxidase, putative
At5g14230	5	+	1	360	+	+	4593810	4595967	4593810	4595778	ankyrin repeat family protein
At5g14240	5	-	1	360	+	+	4595607	4597657	4596226	4597571	expressed protein
At5g14430	5	+	1	551	+		4652983	4655976	4653095	4655744	dehydration-responsive protein-related
At5g14440	5	-	1	551	+	+	4655425	4657834	4656068	4657810	surfeit locus 2 protein-related / SURF2 protein-related
At5g14560	5	+	2	89	+		4693967	4694089	4693967	4694089	expressed protein
At5g14550	5	-	2	89	+		4691215	4694056	4691324	4693735	expressed protein
At5g15440	5	+	1	247	+		5012073	5014649	5013161	5014134	circadian clock coupling factor-related
At5g15450	5	-	1	247	+	+	5014402	5018350	5014402	5018258	heat shock protein 100, putative / HSP100, putative
At5g15790	5	+	1	332	+		5148747	5151412	5149803	5150967	zinc finger (C3HC4-type RING finger) family protein
At5g15800	5	-	1	332	+	+	5151080	5154156	5151597	5153770	developmental protein SEPALLATA1 / floral homeotic protein
At5g15880	5	+	1	360	+	+	5185791	5188050	5185791	5187464	expressed protein
At5g15890	5	-	1	360	+		5187690	5189351	5187690	5189351	expressed protein
At5g16030	5	+	1	422	+	+	5238186	5240750	5238245	5240581	expressed protein
At5g16040	5	-	1	422	+	+	5240328	5243330	5240863	5243311	regulator of chromosome condensation (RCC1) family protein
At5g16060	5	+	1	77	+	+	5246125	5247434	5246164	5247212	expressed protein
At5g16070	5	-	1	77	+	+	5247357	5251182	5247552	5251053	chaperonin, putative
At5g16150	5	+	1	303	+		5272560	5275818	5272907	5275681	hexose transporter, putative
At5g16160	5	-	1	303	+	+	5275515	5276609	5275816	5276579	expressed protein
At5g16300	5	+	1	719	+		5338122	5342781	5338122	5342189	expressed protein
At5g16310	5	-	1	719	+		5342062	5344286	5342582	5344156	ubiquitin carboxyl-terminal hydrolase family 1 protein
At5g16840	5	+	1	745	+	+	5535923	5538253	5536045	5538029	RNA recognition motif (RRM)-containing protein
At5g16850	5	-	1	745	+		5537508	5543546	5538326	5543447	telomerase reverse transcriptase (TERT)
At5g17410	5	+	1	1072	+		5730612	5737366	5730653	5736417	tubulin family protein
At5g17420	5	-	1	1072	+	+	5736294	5741454	5736861	5741409	cellulose synthase, catalytic subunit (IRX3)
At5g17530	5	+	1	163	+		5777605	5782152	5778170	5781865	phosphoglucosamine mutase family protein
At5g17540	5	-	1	163	+	+	5781989	5783708	5782063	5783684	transferase family protein
At5g17630	5	+	1	1284	+	+	5809336	5811473	5809477	5810730	glucose-6-phosphate/phosphate translocator, putative
At5g17640	5	-	1	1284	+	+	5810189	5813286	5811049	5812431	expressed protein
At5g17990	5	+	1	426	+	+	5957215	5959906	5957332	5959683	anthranilate phosphoribosyltransferase
At5g18000	5	-	1	426	+	+	5959480	5961639	5960073	5961475	transcriptional factor B3 family protein
At5g18210	5	+	1	1079	+		6017867	6019995	6017867	6018921	short-chain dehydrogenase/reductase (SDR) family protein
At5g18220	5	-	1	1079	+		6018916	6020455	6018916	6020455	glycosyl hydrolase family 17 protein
At5g18470	5	+	1	422	+	+	6127799	6129679	6127954	6129195	curculin-like (mannose-binding) lectin family protein
At5g18475	5	-	1	422	+	+	6129257	6131017	6129257	6130777	pentatricopeptide (PPR) repeat-containing protein
At5g18580	5	+	1	602	+		6174998	6178569	6175156	6178216	tonneau 2 (TON2)
At5g18590	5	-	1	602	+		6177967	6182708	6178518	6182188	kelch repeat-containing protein
At5g18780	5	+	1	5	+		6264612	6266099	6264612	6266099	F-box family protein
At5g18790	5	-	1	5	+	+	6266094	6266909	6266326	6266502	ribosomal protein L33 family protein
At5g19120	5	+	1	653	+	+	6414564	6415807	6414587	6415747	expressed protein
At5g19130	5	-	1	653	+		6415154	6419037	6416130	6418995	GPI transamidase component family protein
At5g19140	5	+	1	2820	+	+	6423275	6426127	6423400	6425787	auxin/aluminum-responsive protein, putative
At5g19150	5	-	1	2820	+		6423307	6428469	6426282	6428404	carbohydrate kinase family
At5g19750	5	+	1	258	+	+	6677071	6679373	6677126	6679129	peroxisomal membrane 22 kDa family protein
At5g19760	5	-	1	258	+	+	6679115	6681993	6679593	6681847	dicarboxylate/tricarboxylate carrier (DTC)
At5g19780	5	+	3	761	+	+	6687100	6690042	6687214	6688928	tubulin alpha-3/alpha-5 chain (TUA5)
At5g19790	5	-	3	761	+		6689273	6690034	6689273	6690034	AP2 domain-containing protein RAP2.11 (RAP2.11)
At5g19840	5	+	1	433	+		6705374	6709794	6705374	6709384	transcription factor jumonji (jmjC) domain-containing protein
At5g19850	5	-	1	433	+		6709361	6711675	6709978	6711664	hydrolase, alpha/beta fold family protein
At5g19940	5	+	1	475	+	+	6739626	6740984	6739695	6740663	plastid-lipid associated protein PAP-related
At5g19950	5	-	1	475	+		6740509	6743775	6741165	6743704	expressed protein
At5g20500	5	+	1	675	+	+	6938600	6940269	6938654	6939667	glutaredoxin, putative
At5g20510	5	-	1	675	+		6939594	6942895	6939993	6942848	PHD finger family protein
At5g20590	5	+	1	401	+	+	6963440	6966607	6963519	6966008	expressed protein
At5g20600	5	-	1	401	+	+	6966206	6968035	6966347	6967945	expressed protein
At5g20720	5	+	1	294	+		7014676	7016476	7015017	7016356	20 kDa chaperonin, chloroplast (CPN21) (CHCPN10) (CPN20)
At5g20730	5	-	1	294	+		7016182	7022115	7016706	7021506	auxin-responsive factor (ARF7)
At5g20900	5	+	1	301	+	+	7090751	7092541	7090885	7092203	expressed protein
At5g20910	5	-	1	301	+	+	7092240	7094448	7092665	7094312	zinc finger (C3HC4-type RING finger) family protein
At5g20935	5	+	1	94	+	+	7103473	7104023	7103489	7103947	expressed protein
At5g20940	5	-	1	94	+	+	7103929	7106703	7104078	7106655	glycosyl hydrolase family 3 protein
At5g22100	5	+	1	68	+	+	7328970	7330896	7329018	7330721	RNA cyclase family protein
At5g22110	5	-	1	68	+		7330828	7334181	7331074	7334181	DNA polymerase epsilon subunit B family
At5g22830	5	+	1	651	+	+	7627653	7631371	7627679	7630636	magnesium transporter CorA-like family protein
At5g22840	5	-	1	651	+	+	7630720	7633226	7631106	7633106	protein kinase family protein
At5g23070	5	+	1	739	+	+	7741906	7743387	7741982	7742830	thymidine kinase, putative
At5g23080	5	-	1	739	+	+	7742648	7748931	7743229	7748892	SWAP (Suppressor-of-White-APricot)
At5g23235	5	+	2	583	-		7826031	7828727	7826031	7828727	pseudogene,antisense mRNA to genes At5g23230 and At5g23240
At5g23230	5	-	2	583	+	+	7825885	7826614	7826008	7826604	isochorismatase hydrolase family protein
At5g23340	5	+	1	909	+		7856195	7859280	7856317	7857986	expressed protein
At5g23350	5	-	1	909	+		7858371	7859390	7858548	7859390	GRAM domain-containing protein /ABA-responsive protein-related
At5g23575	5	+	1	223	+	+	7946313	7950212	7946566	7950044	transmembrane protein, putative
At5g23580	5	-	1	223	+	+	7949989	7952535	7950391	7952436	calcium-dependent protein kinase 9 (CDPK9)
At5g23670	5	+	1	437	+	+	7981663	7985394	7981892	7985040	serine C-palmitoyltransferase (LCB2)
At5g23680	5	-	1	437	+	+	7984957	7986854	7985576	7986463	sterile alpha motif (SAM) domain-containing protein
At5g24314	5	+	1	413	+	+	8277745	8279193	8277753	8279102	expressed protein
At5g24316	5	-	1	413	+	+	8278780	8279967	8279276	8279938	proline-rich family protein
At5g24380	5	+	1	525	+	+	8323898	8326528	8324101	8326528	transporter, putative
At5g24390	5	-	1	525	+	+	8326003	8329466	8327007	8329241	RabGAP/TBC domain-containing protein
At5g24490	5	+	1	358	+	+	8365624	8367429	8365693	8367181	30S ribosomal protein, putative
At5g24500	5	-	1	358	+	+	8367071	8368739	8367471	8368718	expressed protein
At5g24800	5	+	1	549	+	+	8515207	8517187	8515262	8516544	bZIP transcription factor family protein
At5g24810	5	-	1	549	+	+	8516638	8522770	8516905	8522619	ABC1 family protein
At5g25170	5	+	1	465	+	+	8693187	8695098	8693260	8694441	expressed protein
At5g25180	5	-	1	465	+		8694633	8696224	8694633	8696224	cytochrome P450 71B14, putative (CYP71B14)
At5g25340	5	+	1	121	+		8793021	8794966	8793241	8794214	expressed protein
At5g25350	5	-	1	121	+	+	8794845	8797015	8794845	8796885	F-box family protein
At5g25930	5	+	1	277	+	+	9050797	9053981	9050883	9053981	leucine-rich repeat family protein
At5g25940	5	-	1	277	+	+	9053704	9055217	9054255	9055154	early nodulin-related
At5g26030	5	+	1	620	+	+	9096463	9099177	9096678	9098755	ferrochelatase I
At5g26040	5	-	1	620	+		9098557	9101639	9099324	9101601	histone deacetylase family protein (HDA2)
At5g26200	5	+	1	798	+	+	9157145	9158780	9157271	9158299	mitochondrial substrate carrier family protein
At5g26210	5	-	1	798	+	+	9157982	9160357	9158569	9160224	PHD finger family protein
At5g26710	5	+	1	735	+	+	9305600	9308774	9305676	9308250	glutamate-tRNA ligase, putative / glutamyl-tRNA synthetase
At5g26700	5	-	1	735	+	+	9308039	9309628	9308442	9309551	germin-like protein, putative
At5g27280	5	+	1	506	+	+	9617489	9618484	9617551	9618372	zinc finger (DNL type) family protein
At5g27290	5	-	1	506	+	+	9617978	9620536	9618593	9620476	expressed protein
At5g27630	5	+	1	908	+	+	9776026	9781530	9776104	9780783	acyl-CoA binding family protein
At5g27640	5	-	1	908	+	+	9780622	9785290	9781210	9784762	eukaryotic translation initiation factor 3 subunit 9
At5g28210	5	+	1	102	+		10188590	10190467	10188590	10190467	mRNA capping enzyme family protein
At5g28220	5	-	1	102	+		10190365	10193123	10190630	10193058	expressed protein
At5g28232	5	+	1	28	-		10198751	10201303	10198751	10201303	Mutator-like transposase family
At5g28235	5	-	1	28	+		10201275	10203339	10201275	10203339	Ulp1 protease family protein
At5g31989	5	+	2	68	-		11538406	11539491	11538406	11539491	gypsy-like retrotransposon family (Athila)
At5g31919	5	-	2	68	-		11537150	11538474	11537150	11538474	gypsy-like retrotransposon family
At5g35360	5	+	1	543	+	+	13601389	13606337	13601530	13605498	acetyl-CoA carboxylase, biotin carboxylase subunit (CAC2)
At5g35370	5	-	1	543	+		13605794	13608550	13605794	13608550	lectin protein kinase family protein
At5g38600	5	+	1	614	+	+	15473828	15478689	15474616	15477696	proline-rich spliceosome-associated (PSP) family protein
At5g38610	5	-	1	614	+	+	15478075	15478674	15478075	15478674	invertase/pectin methylesterase inhibitor family protein
At5g38630	5	+	1	506	+	+	15483222	15485415	15483371	15484741	cytochrome B561 family protein
At5g38640	5	-	1	506	+	+	15484909	15487954	15485250	15487904	eukaryotic translation initiation factor 2B family protein
At5g38895	5	+	1	308	+	+	15588744	15591043	15589314	15590545	zinc finger (C3HC4-type RING finger) family protein
At5g38900	5	-	1	308	+		15590735	15592848	15590975	15592175	DSBA oxidoreductase family protein
At5g39400	5	+	1	400	+		15783265	15785472	15783479	15785150	pollen specific phosphatase, putative / phosphatase and tensin
At5g39410	5	-	1	400	+		15785072	15787638	15785643	15787502	expressed protein
At5g39510	5	+	1	311	+	+	15838671	15840992	15839263	15840819	vesicle transport v-SNARE 11 (VTI11)
At5g39520	5	-	1	311	+		15840681	15842720	15841148	15842644	expressed protein
At5g39670	5	+	3	888	+		15900407	15901295	15900498	15901112	calcium-binding EF hand family protein
At5g39680	5	-	3	888	+		15900407	15903616	15901464	15903596	pentatricopeptide (PPR) repeat-containing protein
At5g39970	5	+	1	586	+	+	16015253	16018850	16015383	16017979	expressed protein
At5g39980	5	-	1	586	+		16018264	16020300	16018264	16020300	pentatricopeptide (PPR) repeat-containing protein
At5g40155	5	+	1	251	+		16079119	16079965	16079419	16079691	expressed protein
At5g40160	5	-	1	251	+		16079714	16081558	16079954	16081529	ankyrin repeat family protein (EMB506)
At5g40640	5	+	1	141	+	+	16294270	16297652	16294573	16297486	expressed protein
At5g40645	5	-	1	141	+		16297511	16298200	16297638	16298111	nitrate-responsive NOI protein, putative
At5g41140	5	+	1	169	+	+	16485675	16489774	16485954	16489774	expressed protein
At5g41150	5	-	1	169	+	+	16489605	16494241	16490272	16494147	repair endonuclease (RAD1) (UVH1)
At5g41320	5	+	1	650	+		16551670	16553217	16551670	16553217	expressed protein
At5g41330	5	-	1	650	+	+	16552567	16555131	16553680	16555056	potassium channel tetramerisation domain-containing protein
At5g41680	5	+	1	587	+		16685113	16686901	16685347	16686426	protein kinase family protein
At5g41685	5	-	1	587	+	+	16686314	16686950	16686647	16686874	mitochondrial import receptor subunit TOM7
At5g41980	5	+	1	886	+	+	16810842	16812691	16810993	16812117	expressed protein
At5g41990	5	-	1	886	+	+	16811805	16815234	16812313	16814790	protein kinase family protein
At5g42180	5	+	1	565	+	+	16869860	16871448	16869930	16871249	peroxidase 64 (PER64) (P64) (PRXR4)
At5g42190	5	-	1	565	+	+	16870883	16872793	16871723	16872744	E3 ubiquitin ligase SCF complex subunit SKP1/ASK1 (At2)
At5g42270	5	+	1	387	+	+	16919714	16923100	16919887	16922330	FtsH protease, putative
At5g42280	5	-	1	387	+	+	16922713	16925235	16922713	16925235	DC1 domain-containing protein
At5g42310	5	+	1	277	+		16933011	16936156	16933088	16935466	pentatricopeptide (PPR) repeat-containing protein
At5g42320	5	-	1	277	+	+	16935879	16938685	16935879	16938685	zinc carboxypeptidase family protein
At5g42760	5	+	1	752	+	+	17166184	17167514	17166193	17167333	O-methyltransferase N-terminus domain-containing protein
At5g42765	5	-	1	752	+	+	17166762	17168907	17167733	17168869	expressed protein
At5g43770	5	+	1	179	+		17606034	17606597	17606034	17606597	proline-rich family protein
At5g43780	5	-	1	179	+	+	17606418	17608762	17606858	17608707	sulfate adenylyltransferase 4 / ATP-sulfurylase 4 (APS4)
At5g43940	5	+	1	631	+	+	17701421	17704165	17701492	17703606	alcohol dehydrogenase class III
At5g43950	5	-	1	631	+	+	17703534	17705895	17703934	17705850	expressed protein
At5g44030	5	+	1	1056	+	+	17731872	17737318	17731940	17736791	cellulose synthase, catalytic subunit (IRX5)
At5g44040	5	-	1	1056	+	+	17736262	17738741	17737123	17738575	expressed protein
At5g44920	5	+	3	766	+		18156002	18157410	18156192	18157221	Toll-Interleukin-Resistance (TIR) domain-containing protein
At5g44930	5	-	3	766	+		18156002	18159374	18157853	18159371	exostosin family protein
At5g45030	5	+	1	519	+	+	18189698	18192719	18190208	18192465	expressed protein
At5g45040	5	-	1	519	+		18192200	18194110	18192793	18194078	cytochrome c6 (ATC6)
At5g45930	5	+	1	628	+	+	18645234	18646907	18645322	18646792	magnesium-chelatase subunit chlI, chloroplast, putative
At5g45940	5	-	1	628	+	+	18646279	18647884	18646892	18647824	MutT/nudix family protein
At5g46700	5	+	1	431	+		18968188	18969995	18968262	18969666	senescence-associated protein, putative
At5g46710	5	-	1	431	+		18969564	18971919	18970066	18971711	zinc-binding family protein
At5g47350	5	+	1	8	+	+	19229916	19231680	19229981	19231545	palmitoyl protein thioesterase family protein
At5g47360	5	-	1	8	+	+	19231672	19233105	19231672	19233105	pentatricopeptide (PPR) repeat-containing protein
At5g47455	5	+	1	28	+		19267948	19269718	19268032	19268455	expressed protein
At5g47460	5	-	1	28	+	+	19269690	19271420	19269690	19271420	pentatricopeptide (PPR) repeat-containing protein
At5g47630	5	+	1	349	+	+	19323373	19324629	19323623	19324111	acyl carrier family protein / ACP family protein
At5g47635	5	-	1	349	+		19324280	19325121	19324507	19325075	expressed protein
At5g47640	5	+	1	1041	+	+	19326453	19327494	19326640	19327212	CCAAT-box binding transcription factor subunit B (NF-YB)
At5g47650	5	-	1	1041	+	+	19326453	19329653	19327617	19329310	MutT/nudix family protein
At5g47670	5	+	1	1307	+		19332287	19333616	19332287	19333201	CCAAT-box binding transcription factor family protein
At5g47680	5	-	1	1307	+	+	19332309	19334748	19333555	19334693	expressed protein
At5g47720	5	+	1	515	+		19348832	19352038	19348988	19351235	acetyl-CoA C-acyltransferase, putative
At5g47730	5	-	1	515	+	+	19351523	19354327	19351818	19353844	SEC14 cytosolic factor, putative
At5g47970	5	+	2	330	+	+	19439429	19443031	19440646	19442811	nitrogen regulation family protein
At5g47960	5	-	2	330	+		19438610	19439759	19438759	19439699	Ras-related GTP-binding family protein
At5g48200	5	+	1	327	+		19562481	19564496	19562481	19564496	hypothetical protein
At5g48205	5	-	1	327	+		19564163	19565013	19564163	19565013	hypothetical protein
At5g48220	5	+	1	219	+	+	19567071	19569460	19567156	19569272	indole-3-glycerol phosphate synthase, putative
At5g48230	5	-	1	219	+		19569241	19572755	19569796	19572348	acetyl-CoA C-acyltransferase, putative
At5g48730	5	+	1	452	+	+	19780378	19782362	19780378	19782362	pentatricopeptide (PPR) repeat-containing protein
At5g48740	5	-	1	452	+	+	19781910	19786595	19782550	19786540	leucine-rich repeat family protein
At5g48800	5	+	1	848	+	+	19803990	19806733	19804107	19806229	phototropic-responsive NPH3 family protein
At5g48810	5	-	1	848	+	+	19805885	19807512	19806475	19807406	cytochrome b5
At5g48870	5	+	1	118	+	+	19830577	19831751	19830633	19831588	small nuclear ribonucleoprotein, putative / snRNP
At5g48880	5	-	1	118	+		19831633	19835065	19831802	19834001	acetyl-CoA C-acyltransferase 1 / 3-ketoacyl-CoA thiolase 1
At5g49600	5	+	1	21	+	+	20148006	20148521	20148006	20148521	expressed protein
At5g49610	5	-	1	21	+		20148500	20149955	20148674	20149753	F-box family protein
At5g49910	5	+	1	825	+	+	20320640	20324039	20320696	20323521	heat shock protein 70 / HSP70 (HSC70-7)
At5g49920	5	-	1	825	+	+	20323214	20325169	20323863	20324809	octicosapeptide/Phox/Bem1p (PB1) domain-containing protein
At5g49945	5	+	1	939	+	+	20334631	20337381	20334644	20336658	expressed protein
At5g49950	5	-	1	939	+	+	20336442	20340842	20337097	20340778	embryogenesis-associated protein-related
At5g50315	5	+	1	451	-		20496817	20498303	20496817	20498303	Mutator-like transposase family
At5g50320	5	-	1	451	+	+	20497852	20502076	20498426	20502037	radical SAM domain-containing protein
At5g51010	5	+	1	249	+	+	20761792	20762929	20761841	20762570	rubredoxin family protein
At5g51020	5	-	1	249	+		20762680	20764472	20762786	20764391	expressed protein
At5g51680	5	+	3	1387	+		21014546	21016067	21014817	21015981	hydroxyproline-rich glycoprotein family protein
At5g51690	5	-	3	1387	+		21014546	21018250	21016241	21018183	1-aminocyclopropane-1-carboxylate synthase, putative
At5g52560	5	+	1	407	+	+	21347924	21352037	21348456	21351799	UDP-N-acetylglucosamine pyrophosphorylase-related
At5g52570	5	-	1	407	+	+	21351630	21354206	21352137	21354113	beta-carotene hydroxylase, putative
At5g52840	5	+	1	71	+	+	21430880	21432232	21430944	21432020	NADH-ubiquinone oxidoreductase-related
At5g52850	5	-	1	71	+	+	21432161	21434842	21432161	21434842	pentatricopeptide (PPR) repeat-containing protein
At5g53120	5	+	1	663	+		21551780	21555474	21552655	21554879	spermidine synthase, putative
At5g53130	5	-	1	663	+	+	21554811	21558255	21555056	21557716	cyclic nucleotide-regulated ion channel
At5g53310	5	+	1	578	+		21651833	21653873	21651883	21653320	myosin heavy chain-related
At5g53320	5	-	1	578	+		21653295	21655622	21653679	21655563	leucine-rich repeat transmembrane protein kinase, putative
At5g53815	5	+	4	0	-		21869010	21869444	21869010	21869444	copia-like retrotransposon family
At5g53810	5	-	4	0	+		21867405	21870237	21867555	21869988	O-methyltransferase, putative
At5g54080	5	+	1	1030	+		21963095	21966139	21963146	21965296	homogentisate 1,2-dioxygenase
At5g54090	5	-	1	1030	+	+	21965109	21969776	21965509	21969776	DNA mismatch repair MutS family protein
At5g54270	5	+	1	1211	+	+	22055555	22056794	22055650	22056609	chlorophyll A-B binding protein / LHCII type III (LHCB3)
At5g54280	5	-	1	1211	+		22055583	22062468	22056832	22061941	myosin heavy chain, putative
At5g54290	5	+	1	409	+	+	22068263	22071604	22068323	22071149	cytochrome c biogenesis protein family
At5g54300	5	-	1	409	+		22071195	22072656	22071496	22072568	expressed protein
At5g54680	5	+	1	169	+	+	22234286	22236830	22234496	22236219	basic helix-loop-helix (bHLH) family protein
At5g54690	5	-	1	169	+	+	22236661	22239066	22236661	22238995	glycosyl transferase family 8 protein
At5g55820	5	+	2	7	+	+	22603513	22611261	22603513	22611261	expressed protein
At5g55810	5	-	2	7	+		22601294	22603520	22601455	22603465	nicotinamide-nucleotide adenylyltransferase, putative
At5g55930	5	+	1	801	+	+	22669941	22673459	22670214	22673053	oligopeptide transporter OPT family protein
At5g55940	5	-	1	801	+	+	22672658	22675274	22673482	22675120	expressed protein
At5g57035	5	+	1	61	+	+	23097978	23101192	23097978	23101045	protein kinase family protein
At5g57040	5	-	1	61	+	+	23101131	23102472	23101261	23102342	lactoylglutathione lyase family protein
At5g57150	5	+	1	566	+		23169412	23172760	23169587	23172098	basic helix-loop-helix (bHLH) family protein
At5g57160	5	-	1	566	+	+	23172194	23178972	23172376	23178914	DNA ligase IV
At5g57310	5	+	2	60	+		23228256	23228846	23228256	23228846	hypothetical protein
At5g57300	5	-	2	60	+	+	23225809	23228316	23225931	23227837	UbiE/COQ5 methyltransferase family protein
At5g57760	5	+	1	513	+		23417951	23418480	23417951	23418187	expressed protein
At5g57770	5	-	1	513	+		23417967	23420338	23418320	23420338	expressed protein
At5g58120	5	+	1	1132	+	+	23534718	23539007	23534718	23538153	disease resistance protein (TIR-NBS-LRR class), putative
At5g58130	5	-	1	1132	+	+	23537875	23541022	23538416	23540992	RNA recognition motif (RRM)-containing protein
At5g58210	5	+	1	539	+		23569339	23572161	23569653	23571271	hydroxyproline-rich glycoprotein family protein
At5g58220	5	-	1	539	+	+	23571622	23573105	23571772	23573087	expressed protein
At5g58230	5	+	1	481	+	+	23573258	23575471	23573338	23575220	WD-40 repeat protein (MSI1)
At5g58240	5	-	1	481	+		23574990	23576579	23575575	23576397	bis(5'-adenosyl)-triphosphatase, putative
At5g58320	5	+	1	829	+		23594665	23597256	23594954	23596757	kinase interacting protein-related
At5g58330	5	-	1	829	+		23596427	23599607	23597236	23598977	malate dehydrogenase (NADP), chloroplast, putative
At5g58540	5	+	1	367	+		23680362	23682905	23680626	23682408	protein kinase family protein
At5g58550	5	-	1	367	+	+	23682538	23685700	23682677	23685700	tetratricopeptide repeat (TPR)-containing protein
At5g58710	5	+	1	368	+	+	23735018	23736975	23735066	23736721	peptidyl-prolyl cis-trans isomerase, putative
At5g58720	5	-	1	368	+	+	23736607	23740363	23737202	23740200	PRLI-interacting factor, putative
At5g58960	5	+	1	414	+		23822943	23825704	23823025	23825586	expressed protein
At5g58970	5	-	1	414	+		23825290	23828484	23825868	23828244	uncoupling protein (UCP2)
At5g59400	5	+	1	118	+		23974963	23976933	23974982	23976744	expressed protein
At5g59410	5	-	1	118	+	+	23976815	23978032	23976987	23977956	expressed protein
At5g59450	5	+	1	59	+	+	23991894	23994017	23992034	23993866	scarecrow-like transcription factor 11 (SCL11)
At5g59460	5	-	1	59	+		23993958	23995618	23994194	23995517	scarecrow-like transcription factor 11 (SCL11)
At5g59860	5	+	2	148	+		24130688	24131675	24130688	24131675	RNA recognition motif (RRM)-containing protein
At5g59850	5	-	2	148	+	+	24129426	24130836	24129725	24130310	40S ribosomal protein S15A (RPS15aF)
At5g60240	5	+	2	231	+		24268608	24268854	24268608	24268854	expressed protein
At5g60230	5	-	2	231	+		24267317	24268839	24267411	24268163	tRNA-splicing endonuclease, putative
At5g60510	5	+	1	424	+		24347888	24349437	24347947	24348765	undecaprenyl pyrophosphate synthetase family protein
At5g60520	5	-	1	424	+	+	24349013	24350173	24349013	24350173	late embryogenesis abundant protein-related
At5g60690	5	+	1	424	+	+	24414249	24419779	24414960	24419159	homeodomain-leucine zipper protein Revoluta (REV)
At5g60700	5	-	1	424	+	+	24419355	24422174	24419555	24421955	glycosyltransferase family protein 2
At5g61210	5	+	1	55	+	+	24640549	24642857	24641253	24642592	SNAP25 homologous protein SNAP33 (SNAP33) (SNAP33B)
At5g61220	5	-	1	55	+		24642802	24644149	24643283	24643546	complex 1 family protein / LVR family protein
At5g61290	5	+	1	361	+	+	24665784	24668492	24665825	24667873	flavin-containing monooxygenase family protein
At5g61300	5	-	1	361	+	+	24668131	24670002	24668131	24670002	expressed protein
At5g61360	5	+	1	442	+		24688240	24689464	24688277	24689023	expressed protein
At5g61370	5	-	1	442	+	+	24689022	24690883	24689234	24690697	pentatricopeptide (PPR) repeat-containing protein
At5g62670	5	+	1	918	+	+	25176456	25183574	25176721	25182183	ATPase, plasma membrane-type, putative / proton pump, putative
At5g62680	5	-	1	918	+	+	25182656	25185169	25182656	25185048	proton-dependent oligopeptide transport (POT) family protein
At5g62780	5	+	1	12	+		25230612	25231363	25230612	25231363	DNAJ heat shock N-terminal domain-containing protein
At5g62790	5	-	1	12	+	+	25231351	25234665	25231584	25234518	1-deoxy-D-xylulose 5-phosphate reductoisomerase (DXR)
At5g62810	5	+	1	594	+	+	25237391	25241015	25237549	25240797	peroxisomal protein (PEX14)
At5g62820	5	-	1	594	+	+	25240421	25242247	25241054	25242124	integral membrane protein, putative
At5g63010	5	+	1	528	+	+	25298940	25300402	25298965	25300193	WD-40 repeat family protein
At5g63020	5	-	1	528	+	+	25299874	25303228	25300478	25303228	disease resistance protein (CC-NBS-LRR class), putative
At5g63280	5	+	1	540	+	+	25384292	25387011	25384311	25386074	zinc finger (C2H2 type) family protein
At5g63290	5	-	1	540	+	+	25386471	25388147	25386575	25388120	coproporphyrinogen oxidase-related
At5g63480	5	+	1	275	+		25434491	25436095	25434543	25435699	expressed protein
At5g63490	5	-	1	275	+		25435820	25439410	25435942	25439196	CBS domain-containing protein
At5g63780	5	+	1	717	+	+	25541071	25544452	25542386	25543672	zinc finger (C3HC4-type RING finger) family protein
At5g63790	5	-	1	717	+	+	25543735	25545239	25544113	25545239	no apical meristem (NAM) family protein
At5g63880	5	+	1	518	+		25580964	25583175	25581116	25582484	SNF7 family protein
At5g63890	5	-	1	518	+		25582657	25585421	25582826	25585105	histidinol dehydrogenase, putative / HDH, putative
At5g64190	5	+	1	587	+		25696658	25698379	25696658	25698379	expressed protein
At5g64200	5	-	1	587	+		25697792	25700858	25699075	25700779	arginine/serine-rich splicing factor SC35
At5g64330	5	+	1	767	+	+	25744563	25748328	25744794	25747451	non-phototropic hypocotyl 3 (NPH3)
At5g64340	5	-	1	767	+	+	25747561	25750539	25748116	25749162	expressed protein
At5g64600	5	+	1	194	+		25842393	25845580	25842404	25845157	expressed protein
At5g64610	5	-	1	194	+		25845386	25847750	25845559	25847729	histone acetyltransferase, putative
At5g64680	5	+	1	137	+		25871366	25872710	25871659	25872557	expressed protein
At5g64685	5	-	1	137	-		25872573	25874603	25872573	25874603	hAT-like transposase family (hobo/Ac/Tam3)
At5g64816	5	+	1	4	+		25930226	25931229	25930713	25931105	expressed protein
At5g64820	5	-	1	4	+		25931225	25931749	25931225	25931749	hypothetical protein
At5g64910	5	+	1	226	+	+	25958126	25961340	25958126	25961340	expressed protein
At5g64920	5	-	1	226	+	+	25961114	25962668	25961564	25962568	zinc finger (C3HC4-type RING finger) family protein
At5g64960	5	+	1	970	+	+	25972615	25976221	25972723	25975653	cyclin-dependent kinase, putative / CDK, putative
At5g64970	5	-	1	970	+	+	25975251	25977870	25976032	25977669	mitochondrial substrate carrier family protein
At5g65020	5	+	1	29	+	+	25991047	25992952	25991141	25992780	annexin 2 (ANN2)
At5g65030	5	-	1	29	+	+	25992923	25993531	25992923	25993531	expressed protein
At5g65090	5	+	1	16	+	+	26021422	26024077	26021508	26023882	endonuclease/exonuclease/phosphatase family protein
At5g65100	5	-	1	16	+		26024061	26025734	26024061	26025734	ethylene insensitive 3 family protein
At5g65480	5	+	1	412	+	+	26193247	26195140	26194053	26194660	expressed protein
At5g65490	5	-	1	412	+	+	26194728	26197542	26195229	26197535	expressed protein
At5g65540	5	+	1	383	+	+	26212915	26215913	26212936	26215338	expressed protein
At5g65550	5	-	1	383	+		26215530	26217053	26215636	26217036	UDP-glucoronosyl/UDP-glucosyl transferase family protein
At5g65620	5	+	1	491	+	+	26239174	26243549	26239177	26243010	thimet oligopeptidase family protein
At5g65630	5	-	1	491	+	+	26243058	26245675	26243537	26245483	DNA-binding bromodomain-containing protein
At5g65990	5	+	1	937	+	+	26412108	26414108	26412181	26413547	amino acid transporter family protein
At5g66000	5	-	1	937	+	+	26413171	26414726	26413791	26414438	expressed protein
At5g66130	5	+	1	52	+	+	26451290	26454448	26451462	26454317	cell cycle checkpoint protein-related
At5g66140	5	-	1	52	+	+	26454396	26455947	26454671	26455903	20S proteasome alpha subunit D2 (PAD2) (PRS1) (PRC6)
At5g66180	5	+	1	162	+	+	26466178	26468145	26466178	26468145	expressed protein
At5g66190	5	-	1	162	+	+	26467983	26470388	26468429	26470238	ferredoxin--NADP(+) reductase, putative
At5g66280	5	+	1	341	+		26493392	26495344	26493660	26494745	GDP-D-mannose 4,6-dehydratase, putative
At5g66290	5	-	1	341	+		26495003	26496667	26495143	26496667	expressed protein
At5g66880	5	+	1	26	+	+	26727807	26730196	26727923	26729958	serine/threonine protein kinase, putative
At5g66890	5	-	1	26	+	+	26730170	26731609	26730170	26731609	disease resistance protein (CC-NBS-LRR class), putative
At5g67130	5	+	1	581	+	+	26808592	26811253	26808825	26810875	expressed protein
At5g67140	5	-	1	581	+	+	26810672	26812529	26811235	26812439	F-box family protein
At5g67170	5	+	1	59	+		26816992	26819292	26817077	26818989	OTU-like cysteine protease family protein
At5g67180	5	-	1	59	+	+	26819233	26821245	26819345	26821160	AP2 domain-containing transcription factor, putative
At5g67300	5	+	1	1215	+	+	26871248	26872464	26871335	26872252	myb family transcription factor
At5g67310	5	-	1	1215	+		26871249	26874167	26872539	26874150	cytochrome P450 family protein
At5g67530	5	+	1	946	+	+	26958408	26962200	26958486	26961104	peptidyl-prolyl cis-trans isomerase cyclophilin-type protein
At5g67540	5	-	1	946	+		26961254	26963591	26961479	26962983	glycosyl hydrolase family protein 43
