# Supplementary material for: Genome-wide prediction and identification of cis-natural antisense transcripts in Arabidopsis thaliana
Source: Genome Biol. 2005 Mar 15;6(4):R30. doi: 10.1186/gb-2005-6-4-r30 (PMC1088958; doi:10.1186/gb-2005-6-4-r30)
Supplement: Additional File 2 — Classes of overlap patterns: 1. tail to tail (3' end overlap); 2. head to head (5' end overlap); 3. one transcript is contained entirely within the other transcript; 4.two transcripts overlap only within introns. Coding potential of a transcript: '+' with coding potential; '- ' without coding potential [file gb-2005-6-4-r30-S2.xls]

## Sheet: cDNA-NAT.all.gstruc.analyzed
List of cDNA-NATs
Transcript ID	Chromosome	Strand	Overlap	Overlap	Coding	MPSS	Transcript	Transcript	Annotated	Gene Description
			Pattern	Length	Potential	Match	Start Position	End Position	mRNA match
gnl|UG|At#S18895885	1	+	1	371	+	+	2087268	2089785	At1g06790	RNA polymerase Rpb7 N-terminal protein
gnl|UG|At#S18894793	1	-	1	371	+		2089415	2091458	At1g06800	lipase class 3 family protein
gnl|UG|At#S18897077	1	+	2	485	+		5047981	5048607	At1g14687	zinc finger homeobox family protein
gnl|UG|At#S18910962	1	-	2	485	-		5047839	5048465
gnl|UG|At#S18895564	1	+	1	226	+		9801080	9804381	At1g28100	expressed protein
gnl|UG|At#S18894608	1	-	1	226	+		9803627	9806865	At1g28110	serine carboxypeptidase S10 family protein
gnl|UG|At#S18895540	1	+	1	129	+	+	28545716	28548121	At1g76050	pseudouridine synthase family protein
gnl|UG|At#S18897545	1	-	1	129	+	+	28547993	28548737	At1g76060	complex 1 family protein /LVR family protein
gnl|UG|At#S18900542	2	+	1	1534	+	+	174307	176571	At2g01400	expressed protein
gnl|UG|At#S18899293	2	-	1	1534	+		175038	176328	At2g01410	hypothetical protein
gnl|UG|At#S18896737	2	+	2	1402	-		15427433	15429026
gnl|UG|At#S18898679	2	-	2	1402	+		15427404	15428936	At2g36790	UDP-glucosyl transferase family protein
gnl|UG|At#S18904398	3	+	1	225	+	+	3320285	3321729	At3g10620	diadenosine tetraphosphate hydrolase
gnl|UG|At#S18905130	3	-	1	225	+		3321491	3323082	At3g10630	glycosyl transferase family 1 protein
gnl|UG|At#S18903867	3	+	2	854	+	+	4377227	4379509	At3g13440	expressed protein
gnl|UG|At#S18902805	3	-	2	854	-		4377141	4378166
gnl|UG|At#S18908006	3	+	2	497	-		19603223	19603932
gnl|UG|At#S18905074	3	-	2	497	+		19602825	19603719	At3g52860	expressed protein
gnl|UG|At#S18904848	3	+	1	54	+	+	19856190	19857677	At3g53530	heavy-metal-associated domain-containing protein
gnl|UG|At#S18901590	3	-	1	54	+	+	19857624	19858837	At3g53540	expressed protein
gnl|UG|At#S18904904	3	+	1	60	+	+	22164886	22165458	At3g59970	methylenetetrahydrofolate reductase 1 (MTHFR1)
gnl|UG|At#S18901800	3	-	1	60	+	+	22165399	22166592	At3g59980	tRNA-binding region domain-containing protein
gnl|UG|At#S18896185	4	+	3	1386	-		8852965	8854352
gnl|UG|At#S18906587	4	-	3	1386	+	+	8852798	8854361	At4g15490	UDP-glucoronosyl/UDP-glucosyl transferase family protein
gnl|UG|At#S18911910	5	+	2	1407	+		84494	86223	At5g01210	transferase family protein
gnl|UG|At#S18899679	5	-	2	1407	-		84305	85900
gnl|UG|At#S18909129	5	+	1	96	+		2871453	2873755	At5g09230	transcriptional regulator Sir2 family protein
gnl|UG|At#S18910373	5	-	1	96	+		2873660	2874790	At5g09240	transcriptional coactivator p15 (PC4) family protein
gnl|UG|At#S18912509	5	+	1	266	+		4419516	4420336	At5g13690	alpha-N-acetylglucosaminidase family / NAGLU family
gnl|UG|At#S18909622	5	-	1	266	+	+	4420071	4423008	At5g13700	polyamine oxidase, putative
gnl|UG|At#S18911032	5	+	1	176	+	+	8967704	8969372	At5g25760	ubiquitin-conjugating enzyme, putative
gnl|UG|At#S18908321	5	-	1	176	+	+	8969197	8972049	At5g25770	expressed protein
gnl|UG|At#S18908857	1	+	2	283	-		67312	67947
gnl|UG|At#S18894343	1	-	2	283	+		64200	67606	At1g01140	CBL-interacting protein kinase 9 (CIPK9)
gnl|UG|At#S18913466	1	+	1	167	+	+	72356	74096	At1g01160	SSXT protein-related / transcription co-activator-related
gnl|UG|At#S18894892	1	-	1	167	+	+	73930	74705	At1g01170	ozone-responsive stress-related protein, putative
gnl|UG|At#S18896717	1	+	2	1531	+		117045	118694	At1g01300	aspartyl protease family protein
gnl|UG|At#S18902689	1	-	2	1531	-		116993	118575
gnl|UG|At#S18896152	1	+	3	1336	+		852583	853939	At1g03440	leucine-rich repeat family protein
gnl|UG|At#S18895249	1	-	3	1336	-		852165	853993
gnl|UG|At#S18897124	1	+	2	1265	-		1645873	1647160
gnl|UG|At#S18893984	1	-	2	1265	+	+	1645603	1647137	At1g05560	UDP-glucose transferase (UGT75B2)
gnl|UG|At#S18896767	1	+	2	272	+	+	1992410	1993760	At1g06510	expressed protein
gnl|UG|At#S18894558	1	-	2	272	-	+	1990698	1992845
gnl|UG|At#S18895626	1	+	2	1246	+	+	2225898	2227457	At1g07250	UDP-glucoronosyl/UDP-glucosyl transferase family protein
gnl|UG|At#S18909568	1	-	2	1246	-		2225879	2227344
gnl|UG|At#S18912370	1	+	3	581	-		2819350	2820042
gnl|UG|At#S18897540	1	-	3	581	+		2819183	2820341	At1g08810	myb family transcription factor (MYB60)
gnl|UG|At#S18913357	1	+	1	1072	+		2927734	2928851	At1g09070	C2 domain-containing protein / src2-like protein, putative
gnl|UG|At#S18895394	1	-	1	1072	-	+	2927780	2928942
gnl|UG|At#S18898698	1	+	3	446	-		3655912	3656358
gnl|UG|At#S18894791	1	-	3	446	+		3655849	3658468	At1g10940	serine/threonine protein kinase, putative
gnl|UG|At#S18898287	1	+	3	658	+	+	4761052	4761710	At1g13930	expressed protein
gnl|UG|At#S18899228	1	-	3	658	-		4761053	4761714
gnl|UG|At#S18898170	1	+	1	118	+	+	4917688	4918133	At1g14370	protein kinase (APK2a)
gnl|UG|At#S18893580	1	-	1	118	+		4918016	4920799	At1g14380	calmodulin-binding family protein
gnl|UG|At#S18897250	1	+	2	1185	+		5168615	5170017	At1g15000	serine carboxypeptidase S10 family protein
gnl|UG|At#S18909377	1	-	2	1185	-	+	5168501	5169799
gnl|UG|At#S18896778	1	+	1	113	+	+	5177523	5180021	At1g15030	expressed protein
gnl|UG|At#S18895251	1	-	1	113	+		5179909	5181370	At1g15040	glutamine amidotransferase-related
gnl|UG|At#S18900359	1	+	3	742	-		5344551	5345293
gnl|UG|At#S18894065	1	-	3	742	+		5344518	5346135	At1g15550	gibberellin 3-beta-dioxygenase
gnl|UG|At#S18893460	1	+	2	1582	+		7610396	7612501	At1g21670	expressed protein
gnl|UG|At#S18898866	1	-	2	1582	-		7610185	7611977
gnl|UG|At#S18896566	1	+	1	179	+	+	8503260	8505427	At1g24030	protein kinase family protein
gnl|UG|At#S18894241	1	-	1	179	+	+	8503808	8506763	At1g24040	GCN5-related N-acetyltransferase (GNAT) family protein
gnl|UG|At#S18897026	1	+	2	783	+		9425543	9426693	At1g27130	glutathione S-transferase, putative
gnl|UG|At#S18914146	1	-	2	783	-		9425537	9426659
gnl|UG|At#S18896584	1	+	1	97	+	+	10255334	10258329	At1g29320	transducin family protein / WD-40 repeat family protein
gnl|UG|At#S18895061	1	-	1	97	+	+	10258233	10261056	At1g29330	ER lumen protein retaining receptor (ERD2)
gnl|UG|At#S18893155	1	+	2	61	-	+	10475168	10478991
gnl|UG|At#S18893517	1	-	2	61	+		10474940	10475914	At1g29920	chlorophyll A-B binding protein 165/180, chloroplast
gnl|UG|At#S18898242	1	+	1	460	+		11265931	11271667	At1g31480	shoot gravitropism 2 (SGR2)
gnl|UG|At#S18893644	1	-	1	460	+	+	11271208	11273129	At1g31490	transferase family protein
gnl|UG|At#S18900988	1	+	1	1053	-		11273586	11274668
gnl|UG|At#S18893884	1	-	1	1053	+		11273616	11276518	At1g31500	endonuclease/exonuclease/phosphatase family protein
gnl|UG|At#S18905190	1	+	4	0	-	+	12118971	12126573
gnl|UG|At#S18893694	1	-	4	0	+		12120926	12123462	At1g33420	PHD finger family protein
gnl|UG|At#S18895876	1	+	2	1460	+		12188888	12190389	At1g33610	leucine-rich repeat family protein
gnl|UG|At#S18906083	1	-	2	1460	-		12188516	12190348
gnl|UG|At#S18897059	1	+	1	136	+	+	17397214	17398113	At1g47410	expressed protein
gnl|UG|At#S18894724	1	-	1	136	+	+	17397978	17399113	At1g47420	expressed protein
gnl|UG|At#S18895878	1	+	2	954	+		18462343	18463574	At1g49860	glutathione S-transferase, putative
gnl|UG|At#S18901538	1	-	2	954	-		18462101	18463555
gnl|UG|At#S18895640	1	+	1	68	+	+	19119289	19121160	At1g51540	kelch repeat-containing protein
gnl|UG|At#S18894775	1	-	1	68	+	+	19121093	19122923	At1g51550	F-box family protein
gnl|UG|At#S18903753	1	+	1	1496	-		19153163	19155444
gnl|UG|At#S18897625	1	-	1	1496	+	+	19153428	19155520	At1g51640	exocyst subunit EXO70 family protein
gnl|UG|At#S18898284	1	+	1	171	+		19591318	19592852	At1g52580	rhomboid family protein
gnl|UG|At#S18895078	1	-	1	171	+	+	19592682	19593907	At1g52590	expressed protein
gnl|UG|At#S18896022	1	+	2	1262	+		20052253	20053777	At1g53700	protein kinase, putative
gnl|UG|At#S18906224	1	-	2	1262	-		20052245	20053514
gnl|UG|At#S18898377	1	+	2	404	+		20652132	20652552
gnl|UG|At#S18895531	1	-	2	404	-	+	20652130	20652535	At1g55330	arabinogalactan-protein (AGP21)
gnl|UG|At#S18896099	1	+	2	377	+		21047036	21048350	At1g56220	dormancy/auxin associated family protein
gnl|UG|At#S18910940	1	-	2	377	-		21046743	21047589
gnl|UG|At#S18898078	1	+	1	52	+		23183210	23185182	At1g62600	flavin-containing monooxygenase family protein
gnl|UG|At#S18895216	1	-	1	52	+		23185131	23186852
gnl|UG|At#S18903687	1	+	2	461	-		24815806	24816306
gnl|UG|At#S18894672	1	-	2	461	+	+	24814853	24816266	At1g66500	zinc finger (C2H2-type) family protein
gnl|UG|At#S18897104	1	+	1	108	+	+	24816531	24820244	At1g66510	AAR2 protein family
gnl|UG|At#S18895287	1	-	1	108	+	+	24819808	24822378	At1g66520	formyltransferase, putative
gnl|UG|At#S18892860	1	+	1	72	+	+	25477228	25477873	At1g67920	expressed protein
gnl|UG|At#S18897556	1	-	1	72	+	+	25477802	25481086	At1g67930	Golgi transport complex protein-related
gnl|UG|At#S18911832	1	+	2	848	-		25681020	25682108
gnl|UG|At#S18893963	1	-	2	848	+	+	25680191	25681867
gnl|UG|At#S18907277	1	+	2	1067	-		25717364	25718669
gnl|UG|At#S18894610	1	-	2	1067	+	+	25716398	25718430	At1g68530	very-long-chain fatty acid condensing enzyme (CUT1)
gnl|UG|At#S18895789	1	+	1	446	+		25772201	25773922	At1g68630	expressed protein
gnl|UG|At#S18897635	1	-	1	446	+		25773347	25776206	At1g68640	bZIP family transcription factor (PERIANTHIA)
gnl|UG|At#S18905533	1	+	3	634	-	+	26624673	26625306
gnl|UG|At#S18892965	1	-	3	634	+		26624663	26625309	At1g70600	60S ribosomal protein L27A (RPL27aC)
gnl|UG|At#S18895865	1	+	3	599	+	+	27632842	27636424	At1g73480	hydrolase, alpha/beta fold family protein
gnl|UG|At#S18907042	1	-	3	599	+		27632941	27633539
gnl|UG|At#S18900676	1	+	2	947	-	+	28555430	28556708
gnl|UG|At#S18894485	1	-	2	947	+		28555403	28556376	At1g76090	S-adenosyl-methionine-sterol-C-methyltransferase
gnl|UG|At#S18895621	1	+	1	260	+		28579345	28579930	At1g76140	prolyl oligopeptidase, putative / prolyl endopeptidase
gnl|UG|At#S18893444	1	-	1	260	+	+	28579633	28582559	At1g76150	maoC-like dehydratase domain-containing protein
gnl|UG|At#S18897150	1	+	3	1024	+		28710420	28711435	At1g76500	DNA-binding family protein
gnl|UG|At#S18894543	1	-	3	1024	-	+	28710087	28711443
gnl|UG|At#S18896518	1	+	1	893	+	+	28751826	28752739	At1g76600	expressed protein
gnl|UG|At#S18893819	1	-	1	893	-		28751783	28752718
gnl|UG|At#S18908796	1	+	2	1406	-		28878199	28879614
gnl|UG|At#S18897747	1	-	2	1406	+		28877987	28880149	At1g76890	trihelix DNA-binding protein / GT-2 factor (GT2)
gnl|UG|At#S18895888	1	+	1	313	+	+	29661488	29663515	At1g78890	expressed protein
gnl|UG|At#S18893115	1	-	1	313	+	+	29663008	29664128
gnl|UG|At#S18911293	1	+	3	757	+		29911665	29914329
gnl|UG|At#S18912930	1	-	3	757	+		29912977	29914145	At1g79510	expressed protein
gnl|UG|At#S18895989	1	+	2	355	-		30022691	30024174	At1g79800	plastocyanin-like domain-containing protein
gnl|UG|At#S18894656	1	-	2	355	+		30021260	30023077	At1g79790	haloacid dehalogenase-like hydrolase family protein
gnl|UG|At#S18901030	2	+	1	52	+	+	769379	771204	At2g02740	transcription factor, putative
gnl|UG|At#S18898439	2	-	1	52	+	+	771153	773498	At2g02750	pentatricopeptide (PPR) repeat-containing protein
gnl|UG|At#S18900150	2	+	3	884	-		4013206	4014089
gnl|UG|At#S18898471	2	-	3	884	+		4013182	4014095	At2g10410	expressed protein
gnl|UG|At#S18898419	2	+	1	151	+	+	7828700	7829412	At2g17972	expressed protein
gnl|UG|At#S18901112	2	-	1	151	+		7829226	7831071	At2g17975	zinc finger (Ran-binding) family protein
gnl|UG|At#S18899940	2	+	1	410	+		8264081	8267606	At2g19060	GDSL-motif lipase/hydrolase family protein
gnl|UG|At#S18898690	2	-	1	410	+	+	8267197	8269043	At2g19070	transferase family protein
gnl|UG|At#S18898323	2	+	3	506	+	+	9849148	9849653	At2g23120	expressed protein
gnl|UG|At#S18894477	2	-	3	506	-		9849122	9849656
gnl|UG|At#S18900823	2	+	1	421	-		10326705	10327383
gnl|UG|At#S18899005	2	-	1	421	+		10326518	10329296	At2g24260	basic helix-loop-helix (bHLH) family protein
gnl|UG|At#S18900176	2	+	2	811	+	+	11867686	11868544	At2g27830	expressed protein
gnl|UG|At#S18914136	2	-	2	811	-		11867675	11868496
gnl|UG|At#S18898382	2	+	2	511	+	+	12163226	12164011	At2g28410	expressed protein
gnl|UG|At#S18893253	2	-	2	511	-		12163211	12163736
gnl|UG|At#S18898717	2	+	2	572	+		12334108	12334755	At2g28720	histone H2B, putative
gnl|UG|At#S18893256	2	-	2	572	-		12334066	12334679
gnl|UG|At#S18903586	2	+	3	925	-		14529709	14530628
gnl|UG|At#S18899487	2	-	3	925	+		14529674	14530633	At2g34420	chlorophyll A-B binding protein / LHCII type I (LHB1B2)
gnl|UG|At#S18900916	2	+	2	497	+		15114169	15114981	At2g35960	harpin-induced family protein / HIN1 family protein
gnl|UG|At#S18892990	2	-	2	497	-		15114018	15114665
gnl|UG|At#S18913304	2	+	3	1050	-		15142752	15143801
gnl|UG|At#S18912804	2	-	3	1050	+		15142712	15143801	At2g36050	ovate protein-related
gnl|UG|At#S18896601	2	+	1	912	-		17104657	17105592
gnl|UG|At#S18899773	2	-	1	912	+		17104681	17105673	At2g40970	myb family transcription factor
gnl|UG|At#S18898396	2	+	3	523	+		17632289	17632935	At2g42310	expressed protein
gnl|UG|At#S18901104	2	-	3	523	-		17632296	17632819
gnl|UG|At#S18900951	2	+	3	1409	+		18260697	18262106	At2g44130	kelch repeat-containing F-box family protein
gnl|UG|At#S18898771	2	-	3	1409	+		18260583	18262463
gnl|UG|At#S18911217	2	+	1	1417	-		18671620	18673068
gnl|UG|At#S18898715	2	-	1	1417	+		18671652	18673453	At2g45260	expressed protein
gnl|UG|At#S18912025	2	+	2	1149	-		18827802	18829211
gnl|UG|At#S18898946	2	-	2	1149	+	+	18827378	18828950	At2g45680	TCP family transcription factor, putative
gnl|UG|At#S18911359	2	+	2	808	-		19146193	19147475
gnl|UG|At#S18899717	2	-	2	808	+	+	19145997	19147000	At2g46620	AAA-type ATPase family protein
gnl|UG|At#S18900005	2	+	2	193	-	+	19352138	19352396	At2g47100
gnl|UG|At#S18898885	2	-	2	193	-	+	19351756	19352330	At2g47115
gnl|UG|At#S18912852	2	+	1	50	+	+	19448741	19449174	At2g47380	cytochrome c oxidase subunit Vc family protein
gnl|UG|At#S18901034	2	-	1	50	+	+	19449125	19450203	At2g47390	expressed protein
gnl|UG|At#S18898548	2	+	2	1618	+	+	19648463	19650561	At2g48010	serine/threonine protein kinase (RFK3)
gnl|UG|At#S18906204	2	-	2	1618	-		19648438	19650080
gnl|UG|At#S18900556	3	+	2	792	-	+	327706	329093
gnl|UG|At#S18902669	3	-	2	792	+	+	327461	328888	At3g01980	short-chain dehydrogenase/reductase (SDR) family protein
gnl|UG|At#S18903915	3	+	2	348	+		1887345	1888697	At3g06240	F-box family protein
gnl|UG|At#S18905305	3	-	2	348	-		1887048	1887692
gnl|UG|At#S18904948	3	+	3	1105	+		2347536	2348628	At3g07350	expressed protein
gnl|UG|At#S18893845	3	-	3	1105	-		2347457	2348899
gnl|UG|At#S18901871	3	+	1	94	+	+	2552482	2554927	At3g07990	serine carboxypeptidase S10 family protein
gnl|UG|At#S18903005	3	-	1	94	+	+	2554834	2555802	At3g08000	RNA-binding protein, putative
gnl|UG|At#S18905754	3	+	1	102	+		2857886	2860603	At3g09300	oxysterol-binding family protein
gnl|UG|At#S18902923	3	-	1	102	+	+	2860502	2861338	At3g09310	expressed protein
gnl|UG|At#S18904465	3	+	3	887	-		4159235	4160586
gnl|UG|At#S18901855	3	-	3	887	+		4158166	4161948	At3g13000	expressed protein
gnl|UG|At#S18896249	3	+	2	1286	-	+	4707361	4709116
gnl|UG|At#S18905241	3	-	2	1286	+	+	4707200	4708646	At3g14180	expressed protein
gnl|UG|At#S18904552	3	+	3	462	+		5188420	5189607	At3g15360	thioredoxin M-type 4, chloroplast (TRX-M4)
gnl|UG|At#S18898768	3	-	3	462	-		5189146	5189607
gnl|UG|At#S18901916	3	+	1	59	+	+	6501702	6508448	At3g18860	transducin family protein / WD-40 repeat family protein
gnl|UG|At#S18903433	3	-	1	59	+		6508390	6509349	At3g18870	mitochondrial transcription termination factor-related
gnl|UG|At#S18904881	3	+	1	208	+		6542514	6543682	At3g18960	transcriptional factor B3 family protein
gnl|UG|At#S18902150	3	-	1	208	+	+	6543323	6545438	At3g18970	pentatricopeptide (PPR) repeat-containing protein
gnl|UG|At#S18907377	3	+	1	1278	-		6714666	6716120
gnl|UG|At#S18902353	3	-	1	1278	+		6714596	6715943	At3g19380	U-box domain-containing protein
gnl|UG|At#S18893142	3	+	3	211	-		7448827	7449307
gnl|UG|At#S18902062	3	-	3	211	+	+	7448191	7451864	At3g21230	4-coumaroyl-CoA synthase, putative (4CL)
gnl|UG|At#S18903744	3	+	2	1428	+		7667095	7668662	At3g21760	UDP-glucoronosyl/UDP-glucosyl transferase family protein
gnl|UG|At#S18899163	3	-	2	1428	-	+	7666873	7668559
gnl|UG|At#S18904157	3	+	2	469	-	+	8587878	8588903
gnl|UG|At#S18903458	3	-	2	469	+		8587690	8588346	At3g23810	adenosylhomocysteinase, putative
gnl|UG|At#S18903958	3	+	3	1565	+	+	8693126	8694696	At3g24070	zinc knuckle (CCHC-type) family protein
gnl|UG|At#S18910081	3	-	3	1565	-		8693132	8693635
gnl|UG|At#S18903699	3	+	1	151	+		9999232	10001425	At3g27110	peptidase M48 family protein
gnl|UG|At#S18902499	3	-	1	151	+	+	10000927	10003372	At3g27120	spastin ATPase, putative
gnl|UG|At#S18904313	3	+	2	505	+		11698401	11699084	At3g29791	expressed protein
gnl|UG|At#S18897890	3	-	2	505	-		11698289	11698905
gnl|UG|At#S18897466	3	+	2	537	-		16047314	16048112
gnl|UG|At#S18901797	3	-	2	537	+	+	16047219	16047850	At3g44380	expressed protein
gnl|UG|At#S18896017	3	+	2	565	-	+	19476727	19478206
gnl|UG|At#S18902885	3	-	2	565	+		19476525	19477291	At3g52500	aspartyl protease family protein
gnl|UG|At#S18903946	3	+	2	693	+	+	19521423	19523579	At3g52610	expressed protein
gnl|UG|At#S18903001	3	-	2	693	-		19521321	19522115
gnl|UG|At#S18896741	3	+	3	1778	-		20231787	20234023
gnl|UG|At#S18902714	3	-	3	1778	+		20232103	20234006	At3g54630	expressed protein
gnl|UG|At#S18904188	3	+	2	1083	+		20802227	20803511	At3g56030	pentatricopeptide (PPR) repeat-containing protein
gnl|UG|At#S18905244	3	-	2	1083	-	+	20801672	20803309	At3g56020	60S ribosomal protein L41 (RPL41G)
gnl|UG|At#S18907272	3	+	2	1058	-	+	21421502	21422802
gnl|UG|At#S18905177	3	-	2	1058	+	+	21418842	21422698	At3g57800	basic helix-loop-helix (bHLH) family protein
gnl|UG|At#S18903797	3	+	1	1381	+	+	22059733	22062543	At3g59690	calmodulin-binding family protein
gnl|UG|At#S18898971	3	-	1	1381	-		22060706	22062572
gnl|UG|At#S18904197	3	+	3	1109	+		22153899	22155297	At3g59940	kelch repeat-containing F-box family protein
gnl|UG|At#S18909567	3	-	3	1109	-	+	22154120	22155229	At3g59950
gnl|UG|At#S18903999	3	+	1	166	+	+	22997264	22999686	At3g62080	SNF7 family protein
gnl|UG|At#S18902482	3	-	1	166	+	+	22999521	23001650	At3g62090	basic helix-loop-helix (bHLH) protein, putative
gnl|UG|At#S18905724	3	+	3	1489	+	+	23212175	23213871	At3g62720	galactosyl transferase GMA12/MNN10 family protein
gnl|UG|At#S18894517	3	-	3	1489	-		23212220	23213709
gnl|UG|At#S18904872	3	+	2	361	+	+	23345601	23347062	At3g63170	expressed protein
gnl|UG|At#S18898418	3	-	2	361	+	+	23345322	23345961
gnl|UG|At#S18903594	3	+	2	1360	+		23356882	23358471	At3g63200	patatin-related
gnl|UG|At#S18894548	3	-	2	1360	-		23356714	23358328
gnl|UG|At#S18905102	3	+	3	1069	+		23389204	23392521	At3g63280	protein kinase family protein
gnl|UG|At#S18894328	3	-	3	1069	-		23391000	23392360
gnl|UG|At#S18905536	4	+	1	78	+	+	681254	681938	At4g01570	pentatricopeptide (PPR) repeat-containing protein
gnl|UG|At#S18899404	4	-	1	78	-	+	681861	682601
gnl|UG|At#S18907198	4	+	1	122	+		732094	732433	At4g01690	protoporphyrinogen oxidase (PPOX)
gnl|UG|At#S18906824	4	-	1	122	+	+	732312	733501	At4g01700	chitinase, putative
gnl|UG|At#S18905456	4	+	1	115	+		769864	770835	At4g01790	ribosomal protein L7Ae/L30e/S12e/Gadd45 family protein
gnl|UG|At#S18906741	4	-	1	115	+	+	770721	771254	At4g01800	preprotein translocase secA subunit, putative
gnl|UG|At#S18908750	4	+	1	97	+	+	2114719	2116691	At4g04320	malonyl-CoA decarboxylase family protein
gnl|UG|At#S18905350	4	-	1	97	-		2116595	2118521	At4g04330	expressed protein
gnl|UG|At#S18907825	4	+	1	66	+	+	2225223	2227802	At4g04460	aspartyl protease family protein
gnl|UG|At#S18905300	4	-	1	66	+	+	2227737	2229236	At4g04470	peroxisomal membrane protein 22 kDa (PMP22)
gnl|UG|At#S18907362	4	+	1	562	+		2718775	2719985	At4g05320	polyubiquitin (UBQ10) (SEN3)
gnl|UG|At#S18892867	4	-	1	562	-		2719424	2720048
gnl|UG|At#S18907854	4	+	1	61	+	+	6618702	6619879	At4g10750	HpcH/HpaI aldolase family protein
gnl|UG|At#S18908268	4	-	1	61	+	+	6619819	6623323	At4g10760	methyltransferase MT-A70, putative
gnl|UG|At#S18907154	4	+	1	108	+	+	7531242	7533547	At4g12830	hydrolase, alpha/beta fold family protein
gnl|UG|At#S18908155	4	-	1	108	+		7533440	7536254	At4g12840	expressed protein
gnl|UG|At#S18905505	4	+	2	848	-		7657318	7658181
gnl|UG|At#S18906825	4	-	2	848	+		7657316	7658165	At4g13180	short-chain dehydrogenase/reductase (SDR) family protein
gnl|UG|At#S18907631	4	+	2	1337	+	+	7858190	7859830	At4g13510	ammonium transporter 1, member 1 (AMT1.1)
gnl|UG|At#S18909795	4	-	2	1337	-		7857992	7859687
gnl|UG|At#S18906090	4	+	2	379	+		7864436	7864815	At4g13520	expressed protein
gnl|UG|At#S18908562	4	-	2	379	-		7864420	7864814
gnl|UG|At#S18907179	4	+	1	126	+		8120726	8122348	At4g14100	expressed protein
gnl|UG|At#S18906115	4	-	1	126	+	+	8122223	8123811	At4g14090	UDP-glucoronosyl/UDP-glucosyl transferase family protein
gnl|UG|At#S18907182	4	+	3	1330	+		8814843	8816730	At4g15410	UBX domain-containing protein
gnl|UG|At#S18894591	4	-	3	1330	-		8814905	8816701
gnl|UG|At#S18906014	4	+	2	130	+	+	9915923	9918237	At4g17830	peptidase M20/M25/M40 family protein
gnl|UG|At#S18906394	4	-	2	130	+	+	9918108	9920436	At4g17840	expressed protein
gnl|UG|At#S18896389	4	+	2	1044	-		11022692	11023988
gnl|UG|At#S18906830	4	-	2	1044	+		11022638	11023735	At4g20440	small nuclear ribonucleoprotein associated protein B
gnl|UG|At#S18913367	4	+	2	698	-		11878213	11878915
gnl|UG|At#S18905797	4	-	2	698	+		11878147	11878910	At4g22550	phosphatidic acid phosphatase-related / PAP2-related
gnl|UG|At#S18904712	4	+	1	470	+	+	13307469	13308962
gnl|UG|At#S18905374	4	-	1	470	+		13308214	13309371	At4g26300	arginyl-tRNA synthetase, putative / arginine--tRNA ligase
gnl|UG|At#S18907133	4	+	1	56	+		14420739	14422265	At4g29250	transferase family protein
gnl|UG|At#S18906928	4	-	1	56	+	+	14422210	14423437	At4g29260	acid phosphatase class B family protein
gnl|UG|At#S18896191	4	+	3	530	-		14881933	14882463
gnl|UG|At#S18905888	4	-	3	530	+		14881893	14883413	At4g30440	NAD-dependent epimerase/dehydratase family protein
gnl|UG|At#S18907744	4	+	1	69	-		15715590	15716665	At4g32560	paramyosin-related
gnl|UG|At#S18906114	4	-	1	69	+	+	15716307	15718846	At4g32570	expressed protein
gnl|UG|At#S18905799	4	+	1	108	+	+	15971176	15972492	At4g33100	expressed protein
gnl|UG|At#S18906744	4	-	1	108	+	+	15972385	15974570	At4g33110	coclaurine N-methyltransferase, putative
gnl|UG|At#S18908772	4	+	2	1212	+	+	16136751	16138166	At4g33565	zinc finger (C3HC4-type RING finger) family protein
gnl|UG|At#S18905980	4	-	2	1212	-		16136699	16137962
gnl|UG|At#S18900914	4	+	2	592	+		17049666	17050566
gnl|UG|At#S18906720	4	-	2	592	-	+	17049469	17050257	At4g36040	DNAJ heat shock N-terminal domain-containing protein
gnl|UG|At#S18907943	4	+	3	511	-		17616972	17617639
gnl|UG|At#S18905590	4	-	3	511	+		17616934	17618388	At4g37470	hydrolase, alpha/beta fold family protein
gnl|UG|At#S18912009	4	+	3	364	-		17813538	17814988
gnl|UG|At#S18908276	4	-	3	364	+		17812762	17815080	At4g37890	zinc finger (C3HC4-type RING finger) family protein
gnl|UG|At#S18908774	4	+	2	154	+	+	17938365	17941510	At4g38270	glycosyl transferase family 8 protein
gnl|UG|At#S18905940	4	-	2	154	+	+	17937007	17938722	At4g38260	expressed protein
gnl|UG|At#S18895991	4	+	3	595	-	+	18273965	18274568
gnl|UG|At#S18906838	4	-	3	595	+		18273963	18274997	At4g39260	glycine-rich RNA-binding protein 8 (GRP8) (CCR1)
gnl|UG|At#S18897003	4	+	3	501	-		18571618	18572204
gnl|UG|At#S18906050	4	-	3	501	+		18571480	18573017	At4g40060	HD-ZIP transcription factor 16
gnl|UG|At#S18911512	5	+	1	71	+	+	119347	121551	At5g01290	mRNA capping enzyme family protein
gnl|UG|At#S18910455	5	-	1	71	+		121481	122488	At5g01300	phosphatidylethanolamine-binding family protein
gnl|UG|At#S18912581	5	+	3	0	-		227020	230026
gnl|UG|At#S18909523	5	-	3	0	+		227957	229002	At5g01600	ferritin 1 (FER1)
gnl|UG|At#S18913135	5	+	2	991	+	+	947164	950040	At5g03670	expressed protein
gnl|UG|At#S18893942	5	-	2	991	-		947099	948966
gnl|UG|At#S18911005	5	+	1	1124	+		2132366	2133502	At5g06860	polygalacturonase inhibiting protein 1 (PGIP1)
gnl|UG|At#S18898710	5	-	1	1124	-		2132379	2133738
gnl|UG|At#S18911409	5	+	1	881	+		2202740	2203982	At5g07090	40S ribosomal protein S4 (RPS4B)
gnl|UG|At#S18902559	5	-	1	881	-		2202830	2203997
gnl|UG|At#S18911613	5	+	1	74	+	+	2856758	2858960	At5g08780	histone H1/H5 family protein
gnl|UG|At#S18913082	5	-	1	74	+	+	2858887	2860203	At5g08790	no apical meristem (NAM) family protein
gnl|UG|At#S18911230	5	+	1	114	-		3377666	3378222
gnl|UG|At#S18910518	5	-	1	114	+	+	3378109	3378821	At5g10700	expressed protein
gnl|UG|At#S18911147	5	+	1	60	+	+	4445433	4447379	At5g13770	pentatricopeptide (PPR) repeat-containing protein
gnl|UG|At#S18909860	5	-	1	60	+	+	4447320	4448627	At5g13780	GCN5-related N-acetyltransferase, putative
gnl|UG|At#S18911756	5	+	2	1003	+		6494068	6495222	At5g19290	esterase/lipase/thioesterase family protein
gnl|UG|At#S18909938	5	-	2	1003	-		6493712	6495070
gnl|UG|At#S18912182	5	+	1	74	+	+	6578953	6581753	At5g19500	tryptophan/tyrosine permease family protein
gnl|UG|At#S18909443	5	-	1	74	+	+	6581680	6583109	At5g19510	elongation factor 1B alpha-subunit 2 (eEF1Balpha2)
gnl|UG|At#S18912242	5	+	1	341	-	+	6822109	6825804	At5g20220	zinc knuckle (CCHC-type) family protein
gnl|UG|At#S18894961	5	-	1	341	-		6825262	6825944
gnl|UG|At#S18907397	5	+	1	795	-		7138813	7139657	At5g21020	expressed protein**
gnl|UG|At#S18914072	5	-	1	795	+		7138863	7139672
gnl|UG|At#S18911242	5	+	3	941	+	+	7168185	7170873	At5g21100	L-ascorbate oxidase, putative
gnl|UG|At#S18906898	5	-	3	941	-		7169543	7170560
gnl|UG|At#S18912372	5	+	3	710	+		7912778	7913508	At5g23460	expressed protein
gnl|UG|At#S18914141	5	-	3	710	-		7912799	7913458
gnl|UG|At#S18911091	5	+	1	52	+	+	13874809	13875257
gnl|UG|At#S18910899	5	-	1	52	+	+	13875206	13876185	At5g35680	eukaryotic translation initiation factor 1A, putative
gnl|UG|At#S18911084	5	+	3	450	-		16153821	16158391
gnl|UG|At#S18909649	5	-	3	450	+	+	16155773	16158268	At5g40350	myb family transcription factor (MYB24)
gnl|UG|At#S18908961	5	+	1	159	+	+	17185115	17186668	At5g42810	expressed protein
gnl|UG|At#S18910137	5	-	1	159	+		17186510	17188897	At5g42820	U2 snRNP auxiliary factor small subunit, putative
gnl|UG|At#S18912935	5	+	3	722	+		17823698	17824761	At5g44210	ERF domain protein 9 (ERF9)
gnl|UG|At#S18894995	5	-	3	722	-		17823881	17824604
gnl|UG|At#S18896577	5	+	2	1309	-		17847117	17848451
gnl|UG|At#S18913128	5	-	2	1309	+		17846996	17848425	At5g44260	zinc finger (CCCH-type) family protein
gnl|UG|At#S18912685	5	+	1	412	+		17963205	17965549	At5g44560	SNF7 family protein
gnl|UG|At#S18893355	5	-	1	412	-		17964843	17965625
gnl|UG|At#S18900771	5	+	1	304	+	+	19258937	19261215	At5g47435	formyltetrahydrofolate deformylase, putative
gnl|UG|At#S18909423	5	-	1	304	+	+	19260757	19262524	At5g47440	expressed protein
gnl|UG|At#S18893122	5	+	1	700	-		20148581	20149323
gnl|UG|At#S18909360	5	-	1	700	+		20148624	20149944	At5g49610	F-box family protein
gnl|UG|At#S18911583	5	+	1	849	+		20168392	20169276	At5g49640	expressed protein
gnl|UG|At#S18902251	5	-	1	849	-		20168428	20169791
gnl|UG|At#S18912440	5	+	1	58	-	+	21299205	21300032	At5g52420	expressed protein
gnl|UG|At#S18913109	5	-	1	58	+	+	21299975	21302434	At5g52430	hydroxyproline-rich glycoprotein family protein
gnl|UG|At#S18903570	5	+	1	851	-	+	23429803	23430935
gnl|UG|At#S18909529	5	-	1	851	+		23429250	23430853	At5g57790	expressed protein**
gnl|UG|At#S18911720	5	+	1	260	+	+	23515386	23517563	At5g58060	SNARE protein-related
gnl|UG|At#S18910730	5	-	1	260	+	+	23517286	23518377	At5g58070	lipocalin, putative
gnl|UG|At#S18913264	5	+	1	127	+	+	23687760	23690046	At5g58560	phosphatidate cytidylyltransferase family protein
gnl|UG|At#S18908349	5	-	1	127	+	+	23689920	23690465	At5g58570	expressed protein
gnl|UG|At#S18911825	5	+	1	624	+		23715115	23716930	At5g58640	selenoprotein-related
gnl|UG|At#S18909935	5	-	1	624	-		23716153	23717432	At5g58650	expressed protein
gnl|UG|At#S18912646	5	+	1	279	+		24068819	24069369	At5g59690	histone H4
gnl|UG|At#S18898581	5	-	1	279	+		24069091	24069367
gnl|UG|At#S18912035	5	+	2	387	-	+	24081634	24083309
gnl|UG|At#S18909468	5	-	2	387	+	+	24081175	24082020	At5g59730	exocyst subunit EXO70 family protein
gnl|UG|At#S18911945	5	+	1	492	+		24185221	24187655	At5g60020	laccase, putative / diphenol oxidase, putative
gnl|UG|At#S18901178	5	-	1	492	-		24184366	24187487
gnl|UG|At#S18911669	5	+	2	748	+		25054661	25055504	At5g62350	invertase/pectin methylesterase inhibitor family protein
gnl|UG|At#S18894033	5	-	2	748	-		25054656	25055408
gnl|UG|At#S18912378	5	+	2	204	+	+	25688166	25689689	At5g64160	expressed protein
gnl|UG|At#S18909786	5	-	2	204	-	+	25686101	25688444	At5g64150	methylase family protein
gnl|UG|At#S18907095	5	+	2	140	-	+	25827523	25828959
gnl|UG|At#S18910690	5	-	2	140	-		25827354	25827662
gnl|UG|At#S18909278	5	+	2	92	-	+	26519028	26519414
gnl|UG|At#S18909855	5	-	2	92	+	+	26517710	26519119	At5g66330	leucine-rich repeat family protein
gnl|UG|At#S18911069	5	+	1	1377	+		26767075	26768475	At5g67020	expressed protein
gnl|UG|At#S18902789	5	-	1	1377	-		26767099	26768448
gnl|UG|At#S18907766	5	+	1	1237	-		26948092	26949742
gnl|UG|At#S18909331	5	-	1	1237	+	+	26948178	26949982	At5g67480	TAZ zinc finger family protein
gnl|UG|At#S18899327	-	chr2	1	604	-		9755834	9756455
gnl|UG|At#S18900429	+	chr2	1	604	+		9755850	9756622	At2g22905	Expressed protein
gnl|UG|At#S18893095	+	chr2	1	920	-		16715133	16716514	At2g40010
gnl|UG|At#S18898647	-	chr2	1	920	+		16715506	16717368	At2g40010	60S acidic ribosomal protein P0 (RPP0A)
gnl|UG|At#S18903101	-	chr3	1	523	+		69664	71205	At3g01200	Expressed protein
gnl|UG|At#S18913401	+	chr3	1	523	-		69860	71418
gnl|UG|At#S18902873	-	chr3	1	114	+		20463973	20465166	At3g55170	60S ribosomal protein L35 (RPL35C)
gnl|UG|At#S18904149	+	chr3	1	114	-		20464297	20464521
gnl|UG|At#S18908657	+	chr4	1	101	+		6308779	6309489	At4g10100	molybdenum cofactor synthesis family protein
gnl|UG|At#S18906321	-	chr4	1	101	+		6309388	6310850	At4g10110	RNA recognition motif (RRM)-containing protein
gnl|UG|At#S18911831	+	chr5	1	56	-	+	6332789	6333586	At5g18960	far-red impaired responsive protein, putative
gnl|UG|At#S18910363	-	chr5	1	56	+		6333530	6334633	At5g18970	AWPM-19-like membrane family protein
gnl|UG|At#S18908566	-	chr5	1	542	+	+	7079976	7081771	At5g20870	glycosyl hydrolase family 17 protein
gnl|UG|At#S18908918	+	chr5	1	542	-		7080623	7081166
gnl|UG|At#S18898437	+	chr5	1	383	-	+	26951180	26952093	At5g67490
gnl|UG|At#S18912452	-	chr5	1	383	+	+	26951405	26951933	At5g67490	expressed protein
gnl|UG|At#S18894237	1	-	1	91	+	+	12124342	12126449	At1g33430	galactosyltransferase family protein
gnl|UG|At#S18905190	1	+	1	91	-	+	12118971	12126573
gnl|UG|At#S18893455	1	-	1	89	+	+	24002387	24004991	At1g64610	WD-40 repeat family protein
gnl|UG|At#S18898270	1	+	1	89	+	+	23999646	24002476
gnl|UG|At#S18911697	5	+	1	59	+		18833842	18836436	At5g46390	peptidase S41 family protein
gnl|UG|At#S18899376	5	-	1	59	+		18836377	18837048
gnl|UG|At#S18911450	5	+	1	52	+	+	19398788	19401648	At5g47860	expressed protein
gnl|UG|At#S18909682	5	-	1	52	+		19401595	19403084
RAFL06-12-G20	1	+	1	50	+	+	303536	304197	At1g01840	expressed protein
RAFL17-01-K17	1	-	1	50	+		304148	306282	At1g01860	dimethyladenosine transferase (PFC1)
RAFL17-22-H17	1	+	2	2076	-		1435284	1437512
RAFL17-06-M19	1	-	2	2076	+		1435252	1437359	At1g05020	epsin N-terminal homology (ENTH) protein
RAFL19-37-O04	1	+	1	128	+	+	1965840	1967218	At1g06450	CCR4-NOT transcription complex protein, putative
RAFL05-05-G02	1	-	1	128	+	+	1967091	1969485	At1g06460	31.2 kDa small heat shock family protein
RAFL09-16-K24	1	+	1	73	+	+	3288091	3290472	At1g10070	branched-chain amino acid aminotransferase 2
RAFL07-18-M23	1	-	1	73	+	+	3290400	3296111	At1g10090	expressed protein
RAFL08-08-D04	1	+	2	659	+	+	6101111	6105216	At1g17745	D-3-phosphoglycerate dehydrogenase / 3-PGDH
RAFL05-21-K10	1	-	2	659	-		6100953	6101976
RAFL09-67-P11	1	+	1	65	+		6204335	6206947	At1g18030	protein phosphatase 2C, putative / PP2C, putative
RAFL09-67-C08	1	-	1	65	+		6206883	6209493	At1g18040	cell division protein kinase, putative
RAFL21-26-H11	1	+	2	830	-		6671734	6672644
RAFL09-84-B03	1	-	2	830	+	+	6671336	6672563	At1g19300	glycosyl transferase family 8 protein
RAFL21-33-B21	1	+	1	67	+		6956511	6958066
RAFL17-29-B04	1	-	1	67	+	+	6958000	6959114	At1g20070	expressed protein
RAFL17-22-K08	1	+	1	81	+	+	8635197	8638984	At1g24340	monooxygenase family protein
RAFL16-88-D15	1	-	1	81	+	+	8638904	8640475	At1g24350	expressed protein
RAFL21-28-B07	1	+	3	285	-		9285209	9285495
RAFL09-12-K13	1	-	3	285	+	+	9285085	9286191	At1g26800	zinc finger (C3HC4-type RING finger) family protein
RAFL09-17-H12	1	+	1	76	+	+	9748741	9752733	At1g27980	pyridoxal-dependent decarboxylase family protein
RAFL16-67-J20	1	-	1	76	+		9752658	9753930	At1g27990	expressed protein
RAFL15-13-J10	1	+	1	57	+		11156782	11158654	At1g31220	phosphoribosylglycinamide formyltransferase
RAFL21-11-K15	1	-	1	57	+	+	11158598	11163255	At1g31230	bifunctional aspartate kinase/homoserine dehydrogenase
RAFL19-64-G01	1	+	2	995	-		11261724	11262849
RAFL18-01-D05	1	-	2	995	+	+	11261521	11262718	At1g31460	expressed protein
RAFL09-33-K20	1	+	1	100	+	+	12355547	12357988	At1g33990	hydrolase, alpha/beta fold family protein
RAFL04-09-D13	1	-	1	100	+	+	12357889	12358904	At1g34000	light stress-responsive one-helix protein (OHP2)
RAFL09-40-K08	1	+	2	194	+	+	17792455	17793762	At1g48170	expressed protein
RAFL09-86-C21	1	-	2	194	-	+	17790213	17792693	At1g48160	signal recognition particle 19 kDa protein, putative
RAFL09-74-H20	1	+	1	55	+	+	18065202	18068705	At1g48840	expressed protein
RAFL09-47-O14	1	-	1	55	+	+	18068651	18071744	At1g48850	5-enolpyruvylshikimate-3-phosphate phospholyase
RAFL04-20-I11	1	+	2	625	+	+	18774868	18778354	At1g50660	expressed protein
RAFL19-43-O08	1	-	2	625	-		18774604	18775598
RAFL19-87-O22	1	+	2	1495	-		19853698	19855795
RAFL09-67-G06	1	-	2	1495	+	+	19853458	19855373	At1g53230	TCP family transcription factor 3 (TCP3)
RAFL09-31-D21	1	+	1	53	+	+	20219100	20221055	At1g54150	zinc finger (C3HC4-type RING finger) family protein
RAFL04-15-N09	1	-	1	53	+	+	20221003	20223028	At1g54160	CCAAT-binding transcription factor (CBF-B/NF-YA)
RAFL06-11-G11	1	+	1	60	+	+	20454898	20456318	At1g54830	CCAAT-box binding transcription factor Hap5a, putative
RAFL11-13-N22	1	-	1	60	+		20456259	20457903	At1g54840	expressed protein
RAFL09-07-I02	1	+	1	59	+	+	23854235	23856841	At1g64270	Mutator-like transposase family
RAFL07-16-K16	1	-	1	59	+	+	23856783	23859228	At1g64280	regulatory protein (NPR1)
RAFL19-53-I22	1	+	1	57	+	+	24137049	24137866	At1g64960	expressed protein
RAFL07-18-C14	1	-	1	57	+	+	24137810	24139721	At1g64970	expressed protein
RAFL17-38-B04	1	+	1	89	+	+	25481386	25482466	At1g67940	ABC transporter family protein
RAFL17-46-E22	1	-	1	89	+	+	25482378	25484201	At1g67950	RNA recognition motif (RRM)-containing protein
RAFL18-01-N07	1	+	1	81	+	+	26924124	26924801	At1g71430	expressed protein
RAFL09-06-K17	1	-	1	81	+	+	26924721	26928048	At1g71440	tubulin folding cofactor E / Pfifferling (PFI)
RAFL05-12-L24	1	+	2	1583	+		27788755	27790390	At1g73880	UDP-glucoronosyl/UDP-glucosyl transferase family protein
RAFL16-89-M04	1	-	2	1583	-		27788641	27790337
RAFL17-49-A16	1	+	3	1588	+		28259155	28260701	At1g75300	isoflavone reductase, putative
RAFL21-11-P14	1	-	3	1588	-		28259098	28260812
RAFL17-42-I17	1	+	1	70	+	+	28783809	28785377	At1g76690	12-oxophytodienoate reductase (OPR2)
RAFL16-89-I06	1	-	1	70	+	+	28785308	28788142	At1g76700	DNAJ heat shock N-terminal domain-containing protein
RAFL19-30-G23	1	+	1	92	+	+	29625246	29626327	At1g78770	cell division cycle family protein
RAFL21-21-P14	1	-	1	92	+		29626236	29627338	At1g78780	pathogenesis-related family protein
RAFL16-93-K12	1	+	2	324	-		29998084	29998838
RAFL16-86-I04	1	-	2	324	+	+	29995273	29998617	At1g79700	ovule development protein, putative
RAFL19-08-J18	2	+	2	414	+		9083666	9084129
RAFL15-41-L09	2	-	2	414	-	+	9083532	9084079	At2g21185	expressed protein
RAFL04-14-F04	2	+	1	93	+		9362015	9364159	At2g21960	expressed protein
RAFL11-05-A04	2	-	1	93	+	+	9364067	9364952	At2g21970	stress enhanced protein 2 (SEP2)
RAFL09-16-F02	2	+	1	51	+	+	9834200	9836620	At2g23080	casein kinase II alpha chain, putative
RAFL06-74-C05	2	-	1	51	+	+	9836570	9837430	At2g23090	expressed protein
RAFL21-19-I15	2	+	1	116	+		10766839	10769548	At2g25270	expressed protein
RAFL05-18-G13	2	-	1	116	+	+	10769433	10771809	At2g25280	expressed protein
RAFL09-19-D10	2	+	1	51	+		11147898	11150416	At2g26170	cytochrome P450 family protein
RAFL14-97-O09	2	-	1	51	+	+	11150366	11152175	At2g26180	calmodulin-binding family protein
RAFL19-74-K19	2	+	2	103	-		11357799	11358370
RAFL08-12-H04	2	-	2	103	+	+	11354329	11358065	At2g26690	nitrate transporter (NTP2)
RAFL04-13-C03	2	+	1	111	+	+	14536749	14537925	At2g34460	flavin reductase-related
RAFL21-49-A17	2	-	1	111	+	+	14537815	14539549	At2g34470	urease accessory protein (UREG)
RAFL05-10-A21	2	+	2	260	+	+	16062501	16065060	At2g38320	expressed protein
RAFL21-45-D05	2	-	2	260	-		16062366	16062760
RAFL17-37-D18	2	+	1	63	+		17039554	17041678	At2g40810	WD-40 repeat protein family
RAFL15-22-F01	2	-	1	63	+	+	17041616	17043257	At2g40820	proline-rich family protein
RAFL09-84-F21	2	+	1	71	+		17381160	17383316	At2g41670	GTP-binding family protein
RAFL09-32-L22	2	-	1	71	+	+	17383246	17386115	At2g41680	NADPH-dependent thioredoxin reductase, putative
RAFL15-25-E19	2	+	1	314	+		17829959	17830966	At2g42830	floral homeodomain transcription factor (AGL5)
RAFL19-71-A19	2	-	1	314	+	+	17830341	17831919
RAFL07-16-N02	2	+	1	107	+	+	17955139	17960679	At2g43160	epsin N-terminal homology (ENTH) protein
RAFL17-24-K09	2	-	1	107	+		17960573	17962875	At2g43180	expressed protein
RAFL15-20-O03	2	+	4	1546	+	+	18689339	18691120	At2g45310	NAD-dependent epimerase/dehydratase family protein
RAFL21-19-I10	2	-	4	1546	-		18689181	18690884
RAFL19-65-J19	2	+	1	88	+	+	18705665	18706588	At2g45360	expressed protein
RAFL07-18-E23	2	-	1	88	+	+	18706501	18709128	At2g45380	expressed protein
RAFL08-18-H04	2	+	1	82	+	+	19279356	19281048	At2g46910	plastid-lipid associated protein PAP / fibrillin family protein
RAFL09-09-M14	2	-	1	82	+		19280967	19284842	At2g46915	expressed protein
RAFL09-31-E08	2	+	1	77	+	+	19516049	19518859	At2g47550	pectinesterase family protein
RAFL15-24-N06	2	-	1	77	+	+	19518783	19519798	At2g47560	zinc finger (C3HC4-type RING finger) family protein
RAFL04-20-D22	3	+	1	62	+	+	317450	319128	At3g01920	yrdC family protein
RAFL06-11-P18	3	-	1	62	+	+	319067	321524	At3g01930	nodulin family protein
RAFL15-09-P04	3	+	1	591	+	+	792262	797042	At3g03360	F-box family protein
RAFL19-60-B03	3	-	1	591	+	+	796452	799070	At3g03370	expressed protein
RAFL07-12-M03	3	+	1	50	+	+	1225938	1227413	At3g04550	expressed protein
RAFL06-07-E15	3	-	1	50	+	+	1227364	1229414	At3g04560	expressed protein
RAFL09-07-D21	3	+	1	60	+		1342739	1346360	At3g04870	zeta-carotene desaturase (ZDS1) /carotene 7,8-desaturase
RAFL06-77-O11	3	-	1	60	+	+	1346301	1347383	At3g04880	DNA-damage-repair/toleration protein (DRT102)
RAFL06-72-O08	3	+	1	73	+	+	2143493	2144456	At3g06780	glycine-rich protein
RAFL15-15-B14	3	-	1	73	+		2144384	2145782	At3g06790	plastid developmental protein DAG, putative
RAFL06-13-E15	3	+	1	92	+	+	2280206	2282333	At3g07170	sterile alpha motif (SAM) domain-containing protein
RAFL04-18-H19	3	-	1	92	+	+	2282242	2285519	At3g07180	GPI transamidase component PIG-S-related
RAFL15-31-E07	3	+	1	89	+		2392292	2393785	At3g07500	far-red impaired responsive family protein / FAR1
RAFL11-06-H17	3	-	1	89	+	+	2393697	2394680	At3g07510	expressed protein
RAFL09-42-P20	3	+	1	59	+	+	3134909	3137420	At3g10140	recA family protein
RAFL15-03-A07	3	-	1	59	+	+	3137362	3139046	At3g10150	calcineurin-like phosphoesterase family protein
RAFL09-06-P14	3	+	2	991	+	+	3591677	3594345	At3g11420	fringe-related protein
RAFL19-51-A09	3	-	2	991	-		3591480	3592667
RAFL06-84-C12	3	+	1	717	+	+	4469228	4473554	At3g13670	protein kinase family protein
RAFL05-08-G19	3	-	1	717	+		4472568	4474385	At3g13672	seven in absentia (SINA) family protein
RAFL09-91-L23	3	+	3	1803	+		4924908	4926895	At3g14660	cytochrome P450, putative
RAFL09-11-F08	3	-	3	1803	-		4924782	4927441
RAFL19-13-I10	3	+	3	900	-		5065342	5066243
RAFL09-34-E05	3	-	3	900	+		5065304	5066697	At3g15040	expressed protein
RAFL17-09-F20	3	+	3	862	+	+	5138734	5142651	At3g15260	protein phosphatase 2C, putative / PP2C, putative
RAFL19-86-N19	3	-	3	862	+	+	5140395	5141353	At3g15270	squamosa promoter-binding protein-like 5 (SPL5)
RAFL19-57-J07	3	+	1	91	+	+	7054833	7055462	At3g20220	auxin-responsive protein, putative
RAFL09-25-K06	3	-	1	91	+	+	7055372	7056705	At3g20230	50S ribosomal protein L18 family
RAFL04-16-M03	3	+	1	81	+	+	7268767	7271221	At3g20790	oxidoreductase family protein
RAFL09-77-J09	3	-	1	81	+	+	7271141	7273950	At3g20800	rcd1-like cell differentiation protein, putative
RAFL17-45-K12	3	+	1	445	+	+	7522809	7524586	At3g21360	expressed protein
RAFL09-23-J12	3	-	1	445	+		7524058	7527658	At3g21370	glycosyl hydrolase family 1 protein
RAFL09-17-D12	3	+	1	99	+	+	9894030	9897575	At3g26840	esterase/lipase/thioesterase family protein
RAFL07-07-E14	3	-	1	99	+		9897477	9899243	At3g26850	expressed protein
RAFL02-04-G10	3	+	1	217	-	+	10286071	10287111	At3g27750	expressed protein
RAFL09-87-G13	3	-	1	217	+	+	10286895	10288979	At3g27770	expressed protein
RAFL16-72-M15	3	+	3	1160	-		10941789	10942949
RAFL09-27-E10	3	-	3	1160	+	+	10941703	10943070	At3g28920	zinc finger homeobox family protein / ZF-HD homeobox
RAFL05-10-H13	3	+	1	68	+	+	16990059	16995170	At3g46220	expressed protein
RAFL06-15-N16	3	-	1	68	+	+	16995103	16995776	At3g46230	17.4 kDa class I heat shock protein (HSP17.4-CI)
RAFL16-86-M01	3	+	3	1520	+	+	17199855	17202152
RAFL11-02-I11	3	-	3	1520	+		17200248	17201889	At3g46660	UDP-glucoronosyl/UDP-glucosyl transferase family protein
RAFL21-22-L12	3	+	4	0	-		17202652	17206265
RAFL06-83-G20	3	-	4	0	+	+	17203631	17205381	At3g46670	UDP-glucoronosyl/UDP-glucosyl transferase family protein
RAFL09-20-J04	3	+	1	70	+	+	17645872	17648188	At3g47800	aldose 1-epimerase family protein
RAFL14-87-C24	3	-	1	70	+	+	17648119	17650561	At3g47810	calcineurin-like phosphoesterase family protein
RAFL09-55-L15	3	+	2	150	+		18912977	18915178	At3g50860	clathrin adaptor complex small chain family protein
RAFL19-28-C11	3	-	2	150	+	+	18912322	18913126	At3g50850	expressed protein
RAFL08-10-B03	3	+	1	56	+	+	19598798	19602925	At3g52850	vacuolar sorting receptor, putative
RAFL17-38-B12	3	-	1	56	+		19602870	19603743	At3g52860	expressed protein
RAFL05-09-D02	3	+	1	101	+	+	20407736	20409630	At3g55030	phosphatidylglycerolphosphate synthase, putative
RAFL19-50-A15	3	-	1	101	+	+	20409530	20411267	At3g55040	In2-1 protein, putative
RAFL09-56-D15	3	+	2	645	+	+	20558835	20559744	At3g55420	expressed protein
RAFL17-50-C05	3	-	2	645	-		20558693	20559479
RAFL16-68-C06	3	+	1	83	+	+	20575221	20577306	At3g55470	C2 domain-containing protein
RAFL07-10-F22	3	-	1	83	+	+	20577224	20582227	At3g55480	adaptin family protein
RAFL09-37-M09	3	+	1	78	+		20604690	20606208	At3g55520	FKBP-type peptidyl-prolyl cis-trans isomerase, putative
RAFL05-11-L01	3	-	1	78	+	+	20606131	20608552	At3g55530	zinc finger (C3HC4-type RING finger) family protein
RAFL19-95-H13	3	+	1	67	+	+	21077128	21080462	At3g56900	aladin-related / adracalin-related
RAFL04-16-G07	3	-	1	67	+		21080396	21081288	At3g56910	expressed protein
RAFL07-09-J17	3	+	1	98	+	+	21929431	21933176	At3g59300	expressed protein
RAFL09-29-B21	3	-	1	98	+		21933079	21935306	At3g59310	expressed protein
RAFL21-49-J08	3	+	1	178	+	+	22713660	22715456	At3g61350	SKP1 interacting partner 4 (SKIP4)
RAFL07-09-M22	3	-	1	178	+	+	22715279	22717113	At3g61360	pentatricopeptide (PPR) repeat-containing protein
RAFL05-17-I24	4	-	2	1861	+		57198	59188	At4g00150	scarecrow-like transcription factor 6 (SCL6)
RAFL16-86-D11	4	+	2	1861	-		57328	59241
RAFL21-33-E12	4	+	1	198	+		972731	974284	At4g02200	drought-responsive family protein
RAFL07-08-O17	4	-	1	198	+	+	973991	976129	At4g02210	expressed protein
RAFL03-08-I04	4	+	1	64	+	+	7775148	7777851	At4g13360	enoyl-CoA hydratase/isomerase family protein
RAFL16-65-N13	4	-	1	64	+	+	7777788	7780362	At4g13370	expressed protein
RAFL09-68-A15	4	+	1	77	+	+	9267321	9269196	At4g16430	basic helix-loop-helix (bHLH) family protein
RAFL19-17-D02	4	-	1	77	+	+	9269120	9270383	At4g16440	iron hydrogenase family protein
RAFL09-72-P11	4	+	1	712	+	+	9681550	9684967	At4g17300	asparaginyl-tRNA synthetase, chloroplast, mitochondrial
RAFL07-07-A05	4	-	1	712	+	+	9683652	9686936	At4g17310	expressed protein
RAFL11-01-M13	4	+	2	953	+		12135194	12136168	At4g23170	protein kinase family protein
RAFL17-22-C07	4	-	2	953	-		12135103	12136146
RAFL09-14-M12	4	+	1	68	+		12314034	12314839	At4g23610	expressed protein
RAFL09-82-K17	4	-	1	68	+	+	12314772	12316711	At4g23620	50S ribosomal protein-related
RAFL19-68-P17	4	+	1	280	+	+	12612546	12613728	At4g24380	expressed protein
RAFL05-16-E07	4	-	1	280	+		12613085	12616127	At4g24390	F-box family protein (FBX14)
RAFL09-18-F10	4	+	2	104	+	+	13154899	13159328	At4g25880	pumilio/Puf RNA-binding domain-containing protein
RAFL04-17-I10	4	-	2	104	-		13154719	13155042
RAFL16-76-H09	4	+	1	88	+	+	13224583	13227832	At4g26090	disease resistance protein RPS2 (CC-NBS-LRR class)
RAFL07-10-M19	4	-	1	88	+	+	13227745	13230806	At4g26100	casein kinase, putative
RAFL05-21-O12	4	+	1	58	+	+	14038428	14041350	At4g28370	zinc finger (C3HC4-type RING finger) family protein
RAFL19-23-E15	4	-	1	58	+	+	14041293	14043251	At4g28390	ADP, ATP carrier protein, mitochondrial, putative
RAFL09-89-J01	4	+	1	52	+	+	15106694	15108595	At4g31010	expressed protein
RAFL15-42-C19	4	-	1	52	+	+	15108544	15110153	At4g31020	expressed protein
RAFL09-16-B21	4	+	1	64	+	+	16341142	16343124	At4g34120	CBS domain-containing protein
RAFL09-06-J20	4	-	1	64	+	+	16343061	16344822	At4g34131	UDP-glucoronosyl/UDP-glucosyl transferase family protein
RAFL09-31-A20	4	+	3	535	+	+	17197251	17200924	At4g36400	FAD linked oxidase family protein
RAFL17-33-P19	4	-	3	535	-		17199743	17200752
RAFL03-01-G10	4	+	2	217	+	+	18007749	18010897	At4g38500	expressed protein
RAFL21-24-D07	4	-	2	217	+	+	18007354	18008062	At4g38495	expressed protein
RAFL03-01-G10	4	+	1	69	+	+	18007749	18010897	At4g38500	expressed protein
RAFL07-17-H08	4	-	1	69	+	+	18010829	18014994	At4g38510	vacuolar ATP synthase subunit B, putative
RAFL09-15-P17	4	+	2	1953	+	+	18025628	18028627	At4g38550	expressed protein
RAFL21-09-E16	4	-	2	1953	-		18025613	18028486
RAFL09-94-B18	4	+	2	1174	+		18485151	18486806	At4g39840	expressed protein
RAFL17-02-E06	4	-	2	1174	-		18484895	18486324
RAFL19-54-B14	5	+	2	2112	-		211259	213470
RAFL09-11-P07	5	-	2	2112	+		210977	213370	At5g01540	lectin protein kinase, putative
RAFL16-75-P21	5	+	3	1174	-		267181	269351	At5g01715	pseudogene, antisense mRNA to gene At5g01720
RAFL09-92-J01	5	-	3	1174	+	+	266763	270460	At5g01720	F-box family protein (FBL3)
RAFL21-18-L13	5	+	2	300	-		379251	379908
RAFL15-04-F05	5	-	2	300	+	+	377259	379644	At5g01990	auxin efflux carrier family protein
RAFL09-67-D01	5	+	1	82	+	+	1243811	1246685	At5g04410	no apical meristem (NAM) family protein
RAFL06-75-O22	5	-	1	82	+	+	1246604	1249841	At5g04420	kelch repeat-containing protein
RAFL09-95-K11	5	+	1	79	+	+	1541521	1544114	At5g05190	expressed protein
RAFL04-14-I07	5	-	1	79	+	+	1544036	1547103	At5g05200	ABC1 family protein
RAFL17-15-N10	5	+	1	136	+		1620464	1622307	At5g05470	eukaryotic translation initiation factor 2 subunit 1
RAFL09-11-E05	5	-	1	136	+		1622172	1624270	At5g05480	expressed protein
RAFL21-28-F03	5	+	1	52	+		1804849	1806851	At5g05987	prenylated rab acceptor (PRA1) family protein
RAFL03-06-L19	5	-	1	52	+	+	1806800	1807908	At5g05990	mitochondrial glycoprotein family protein
RAFL09-44-H06	5	+	2	324	+		1960681	1963041	At5g06420	zinc finger (CCCH-type/C3HC4-type RING finger)
RAFL06-08-C12	5	-	2	324	+	+	1959536	1961159	At5g06410	DNAJ heat shock N-terminal domain-containing protein
RAFL21-35-O17	5	+	1	68	+	+	2661658	2663628	At5g08270	expressed protein
RAFL09-94-B12	5	-	1	68	+	+	2663561	2665696	At5g08280	hydroxymethylbilane synthase / porphobilinogen deaminase
RAFL05-09-N21	5	+	1	52	+	+	3328102	3332679	At5g10540	peptidase M3 family protein / thimet oligopeptidase
RAFL19-14-H22	5	-	1	52	+	+	3332628	3333346	At5g10550	DNA-binding bromodomain-containing protein
RAFL09-16-F23	5	+	1	67	+	+	4133223	4136624	At5g13030	expressed protein
RAFL15-15-A12	5	-	1	67	+	+	4136558	4138619	At5g13050	5-formyltetrahydrofolate cyclo-ligase (5-FCL)
RAFL06-74-K17	5	+	2	504	+	+	4393472	4397543	At5g13640	lecithin
RAFL06-72-F09	5	-	2	504	-	+	4393045	4394118
RAFL09-18-C22	5	-	2	279	+	+	4695190	4697068	At5g14570	transporter, putative
RAFL17-11-D11	5	+	2	279	-		4696790	4697014
RAFL05-21-A08	5	+	1	295	+	+	5568396	5571860	At5g16930	AAA-type ATPase family protein
RAFL19-37-D11	5	-	1	295	-		5571566	5572373	At5g16940	expressed protein
RAFL17-42-L16	5	+	1	61	+	+	5987199	5988887	At5g18100	superoxide dismutase (Cu-Zn)
RAFL09-42-B10	5	-	1	61	+	+	5988827	5990679	At5g18110	novel cap-binding protein (nCBP)
RAFL09-19-F09	5	+	1	575	+	+	6290677	6295840	At5g18860	inosine-uridine preferring nucleoside hydrolase
RAFL16-90-H14	5	-	1	575	-		6294792	6295563
RAFL14-98-A22	5	+	1	60	+	+	6797449	6798904	At5g20130	expressed protein
RAFL06-09-L20	5	-	1	60	+	+	6798845	6800905	At5g20140	SOUL heme-binding family protein
RAFL09-31-K05	5	+	2	1342	+		7524510	7526163	At5g22630	prephenate dehydratase family protein
RAFL19-64-O15	5	-	2	1342	-		7524344	7525851
RAFL19-66-K06	5	+	3	1395	-		7826030	7828727	At5g23235	pseudogene, antisense mRNA to At5g23230 and At5g23240
RAFL19-14-P13	5	-	3	1395	+	+	7826746	7828548	At5g23240	DNAJ heat shock N-terminal domain-containing protein
RAFL09-41-I12	5	+	1	160	+	+	8453604	8455620	At5g24680	expressed protein
RAFL09-15-C08	5	-	1	160	+	+	8455461	8458649	At5g24690	expressed protein
RAFL16-84-G06	5	+	2	425	-		8501459	8502229
RAFL08-10-N14	5	-	2	425	+	+	8500596	8501883	At5g24770	vegetative storage protein 2 (VSP2)
RAFL16-89-O20	5	+	1	81	+	+	8531017	8533870	At5g24830	pentatricopeptide (PPR) repeat-containing protein
RAFL19-60-I12	5	-	1	81	+	+	8533790	8535046	At5g24840	expressed protein
RAFL21-11-O14	5	+	2	384	-		10862733	10863283
RAFL09-46-P22	5	-	2	384	+	+	10862267	10864791	At5g28840	NAD-dependent epimerase/dehydratase family protein
RAFL08-09-P05	5	+	1	50	+	+	17470835	17472524	At5g43430	electron transfer flavoprotein beta subunit family protein
RAFL09-19-N11	5	-	1	50	+	+	17472475	17473885	At5g43440	2-oxoglutarate-dependent dioxygenase, putative
RAFL08-12-B15	5	+	2	384	+		18714790	18717745	At5g46110	phosphate/triose-phosphate translocator, putative
RAFL21-43-P21	5	-	2	384	-		18714461	18715301
RAFL14-96-C23	5	+	1	76	+	+	19355736	19357003	At5g47740	expressed protein
RAFL07-15-M09	5	-	1	76	+	+	19356928	19359561	At5g47750	protein kinase, putative
RAFL09-27-P04	5	+	1	56	+	+	19871216	19874085	At5g48965	Mutator-like transposase family
RAFL16-94-F04	5	-	1	56	+	+	19874030	19876989	At5g48970	mitochondrial substrate carrier family protein
RAFL09-70-E21	5	+	1	1209	+		20065583	20066804	At5g49440	expressed protein
RAFL19-56-G17	5	-	1	1209	-		20065596	20066757
RAFL19-36-P11	5	+	1	84	+	+	20468606	20469795	At5g50240	protein-L-isoaspartate O-methyltransferase, putative
RAFL05-04-K21	5	-	1	84	+	+	20469712	20471197	At5g50250	31 kDa ribonucleoprotein, chloroplast, putative
RAFL03-08-G12	5	+	1	59	+	+	21656442	21658156	At5g53330	expressed protein
RAFL05-13-A06	5	-	1	59	+	+	21658098	21660711	At5g53340	galactosyltransferase family protein
RAFL07-11-N17	5	+	1	63	+	+	22319257	22323021	At5g54920	expressed protein
RAFL09-85-P05	5	-	1	63	+	+	22322959	22324737	At5g54930	AT hook motif-containing protein
RAFL05-19-B03	5	+	1	55	+	+	22569197	22572188	At5g55700	glycosyl hydrolase family 14 protein
RAFL05-13-F24	5	-	1	55	-	+	22572134	22572871	At5g55710	expressed protein
RAFL09-93-K02	5	+	1	91	+	+	22950493	22952543	At5g56660	IAA-amino acid hydrolase 2 (ILL2)
RAFL04-18-L19	5	-	1	91	+	+	22952453	22953286	At5g56670	40S ribosomal protein S30 (RPS30C)
RAFL16-78-F14	5	+	2	2564	-		23547503	23550337	At5g58140	non phototropic hypocotyl 1-like protein (NPL1)
RAFL09-78-F19	5	-	2	2564	+	+	23547306	23550066	At5g58150	leucine-rich repeat transmembrane protein kinase, putative
RAFL07-18-C07	5	+	1	81	+	+	23589104	23592296	At5g58300	leucine-rich repeat transmembrane protein kinase, putative
RAFL15-42-F10	5	-	1	81	+	+	23592216	23593307	At5g58310	hydrolase, alpha/beta fold family protein
RAFL09-23-B21	5	+	1	112	+	+	23710696	23713446	At5g58620	zinc finger (CCCH-type) family protein
RAFL19-95-M20	5	-	1	112	+		23713335	23714678	At5g58630	expressed protein
RAFL19-21-G02	5	+	1	52	+		23995781	23996704	At5g59470	PQ-loop repeat family protein
RAFL09-76-M22	5	-	1	52	+	+	23996653	23998793	At5g59480	haloacid dehalogenase-like hydrolase family protein
RAFL21-19-N13	5	+	1	142	+	+	24384441	24387015	At5g60620	phospholipid/glycerol acyltransferase family protein
RAFL15-23-P09	5	-	1	142	+	+	24386874	24387630	At5g60630	expressed protein
RAFL06-75-C22	5	+	1	66	+	+	25115269	25116804	At5g62520	expressed protein
RAFL07-13-D23	5	-	1	66	+	+	25116739	25120435	At5g62530	delta-1-pyrroline-5-carboxylate dehydrogenase (P5CDH)
RAFL09-06-L11	5	+	3	1242	+		25713027	25714599	At5g64240	latex-abundant family protein (AMC3)
RAFL09-34-B21	5	-	3	1242	+		25712845	25716198	At5g64250	2-nitropropane dioxygenase family / NPD family
RAFL09-97-H20	5	+	1	93	+	+	25908764	25911114	At5g64750	AP2 domain-containing transcription factor, putative
RAFL09-67-M02	5	-	1	93	+	+	25911022	25913785	At5g64760	26S proteasome regulatory subunit, putative (RPN5)
RAFL19-38-B10	5	+	2	582	-		26207167	26207817
RAFL21-35-P11	5	-	2	582	+		26206976	26207748	At5g65520	expressed protein
RAFL09-54-M18	5	+	1	102	+	+	26839703	26841563	At5g67230	glycosyl transferase family 43 protein
RAFL07-11-A04	5	-	1	102	+	+	26841462	26845395	At5g67240	exonuclease family protein
RAFL04-19-A16	1	+	1	74	-		3611748	3614613		3614633
RAFL21-10-H08	1	-	1	74	+		3614538	3616155
