# Supplementary material for: Genome-wide prediction and identification of cis-natural antisense transcripts in Arabidopsis thaliana
Source: Genome Biol. 2005 Mar 15;6(4):R30. doi: 10.1186/gb-2005-6-4-r30 (PMC1088958; doi:10.1186/gb-2005-6-4-r30)
Supplement: Additional File 3 — Classes of overlap patterns: 1. tail to tail (3' end overlap); 2. head to head (5' end overlap); 3. one transcript is contained entirely within the other transcript; 4.two transcripts overlap only within introns. Coding potential of a transcript: '+' with coding potential; '- ' without coding potential [file gb-2005-6-4-r30-S3.xls]

## Sheet: Ath-all-v5-sorted.txt.genomic-c
List of Genomic-cDNA-NATs
Transcript ID	Chromosome	Strand	Overlap	Overlap	Coding	MPSS	Transcript	Transcript	CDS Start	CDS End	Gene Description
			Pattern	Length	Potential	Match	Start Position	End Position	Position	Position
At1g06260	1	+	3	862	+	+	1916448	1917584	1916448	1917584	cysteine proteinase, putative
RAFL06-77-I19	1	-	3	862	-	+	1914940	1917660
At1g10000	1	-	2	869	+	+	3263879	3264790	3263879	3264790	expressed protein
RAFL19-15-L12	1	+	2	869	-		3263920	3265183
At1g10460	1	-	3	529	+	+	3439323	3440321	3439579	3440232	germin-like protein (GLP7)
RAFL21-44-G08	1	+	3	529	-	+	3439792	3440321
At1g18420	1	+	2	1456	+		6343323	6345682	6343323	6345682	expressed protein
RAFL19-75-D05	1	-	2	1456	-	+	6343088	6345655
At1g18730	1	+	3	71	+	+	6460590	6462212	6460617	6462098	expressed protein
RAFL06-15-M02	1	-	3	71	-		6461223	6461743
At1g23050	1	+	3	824	+	+	8168432	8169256	8168620	8169105	hydroxyproline-rich glycoprotein
RAFL17-48-C09	1	-	3	824	-	+	8168431	8169256
At1g27100	1	-	3	650	+	+	9407112	9411159	9407544	9411061	expressed protein
RAFL06-13-P22	1	+	3	650	-	+	9407924	9408912
At1g29450	1	-	3	484	+	+	10305937	10306485	10305967	10306392	auxin-responsive protein, putative
RAFL17-45-C09	1	+	3	484	-		10306001	10306485
At1g34842	1	-	2	1003	-		12751168	12752354	12751168	12752354	non-LTR retroelement reverse transcriptase
RAFL17-40-E04	1	+	2	1003	-	+	12751246	12752595
At1g55920	1	+	3	1297	+	+	20915781	20917112	20916043	20916987	serine O-acetyltransferase, putative
RAFL17-31-G10	1	-	3	1297	-	+	20915780	20917077
At1g63850	1	+	2	679	+	+	23700625	23702371	23700625	23702371	PRLI-interacting factor-related
RAFL17-11-N14	1	-	2	679	-	+	23700236	23701304
At1g75490	1	+	3	593	+		28339733	28340326	28339733	28340326	DRE-binding transcription factor, putative
RAFL21-48-H08	1	-	3	593	-		28339423	28340346
At1g77700	1	+	2	890	+	+	29209641	29211111	29209641	29211111	pathogenesis-related thaumatin family protein
RAFL19-07-L17	1	-	2	890	-		29209321	29210930
At1g78000	1	+	3	256	+		29334629	29338040	29334783	29337771	sulfate transporter (Sultr1;2)
RAFL06-10-F16	1	-	3	256	-		29337416	29337808
At2g10405	2	+	1	74	-		4012734	4013246	4012734	4013246	hAT-like transposase family (hobo/Ac/Tam3)
RAFL05-16-N06	2	-	1	74	+	+	4013172	4014117
At2g16587	2	-	3	379	-		7198641	7199020	7198825	7198947	expressed protein
RAFL19-48-E15	2	+	3	379	-	+	7198066	7199019
At2g23985	2	+	1	329	+		10212072	10213487	10212738	10213363	expressed protein
RAFL06-13-G22	2	-	1	329	-		10212080	10213524
At2g31520	2	-	2	79	-		13429017	13434166	13429017	13434166	non-LTR retrotransposon family (LINE)
RAFL08-18-M22	2	+	2	79	+	+	13434087	13437539
At2g33400	2	-	1	411	+	+	14159782	14161606	14160407	14161477	expressed protein
RAFL06-80-J20	2	+	1	411	+	+	14158396	14160193
At2g36470	2	-	3	1560	+	+	15306441	15308069	15306464	15307447	expressed protein
RAFL21-10-F15	2	+	3	1560	-		15306508	15308068
At2g40230	2	-	3	1220	+	+	16810170	16811819	16810363	16811664	transferase family protein
RAFL17-42-N18	2	+	3	1220	-	+	16810599	16811819
At2g42370	2	+	3	117	+	+	17650412	17652611	17650412	17652611	expressed protein
RAFL17-34-N18	2	-	3	117	-	+	17648861	17652913
At2g44140	2	-	3	1439	+		18260573	18265101	18262182	18264241	autophagy 4a (APG4a)
RAFL05-15-L07	2	+	3	1439	+	+	18260685	18262124
At2g47020	2	-	3	835	+	+	19326755	19329461	19327160	19329072	peptide chain release factor, putative
RAFL09-07-L05	2	+	3	835	-	+	19326849	19328095
At3g14590	3	-	1	1785	+	+	4904455	4907748	4904455	4907748	C2 domain-containing protein
RAFL05-15-M11	3	+	1	1785	+		4903008	4906867
At3g15520	3	-	1	825	+	+	5248936	5252439	5249746	5252439	peptidyl-prolyl cis-trans isomerase TLP38
RAFL17-45-C05	3	+	1	825	-	+	5249118	5249761
At3g16785	3	+	1	622	+	+	5711088	5718949	5711335	5718702	phospholipase D zeta1 / PLDzeta1 (PLDP1)
RAFL21-29-E14	3	-	1	622	-		5718092	5718985
At3g16980	3	+	1	238	-	+	5794502	5795705	5794532	5795705	DNA-directed RNA polymerase II, putative
RAFL09-11-B18	3	-	1	238	+	+	5795157	5796636
At3g22160	3	-	3	849	+	+	7817864	7818992	7818155	7818733	VQ motif-containing protein
RAFL17-01-P21	3	+	3	849	-	+	7818143	7818994
At3g24650	3	+	3	1897	+		8997399	9001070	8997918	9000787	abscisic acid-insensitive protein 3 (ABI3)
RAFL16-79-N06	3	-	3	1897	-		8997791	8999892
At3g25700	3	+	3	629	+	+	9359956	9361700	9360174	9361532	chloroplast nucleoid DNA-binding protein
RAFL18-04-B15	3	-	3	629	-		9359955	9360584
At3g49670	3	+	3	3147	+	+	18428553	18432091	18428726	18431821	leucine-rich repeat transmembrane protein
RAFL16-71-B03	3	-	3	3147	-	+	18428549	18431784
At3g52110	3	-	1	165	+		19334761	19336629	19334903	19336610	expressed protein
RAFL05-10-L20	3	+	1	165	+	+	19334219	19335444
At3g52530	3	-	4	0	+		19495845	19496900	19495845	19496900	protein kinase family protein
RAFL19-43-E16	3	+	4	0	-		19495396	19499533
At3g54450	3	+	1	53	+		20169518	20172983	20169797	20172915	proton-dependent oligopeptide transport (POT)
RAFL09-54-P10	3	-	1	53	+		20172930	20178219
At4g01595	4	-	3	352	-		691358	691908	691358	691908	mitogen-activated protein kinase (MPK9)
RAFL19-54-E16	4	+	3	352	+	+	690709	692169
At4g08100	4	+	4	0	-		5079649	5083587	5079649	5083587	gypsy-like retrotransposon family
RAFL19-58-G20	4	-	4	0	+	+	5073798	5086637
At4g14310	4	-	4	0	+		8235146	8241995	8237133	8241995	peroxisomal membrane protein-related
RAFL19-29-J24	4	+	4	0	-	+	8240952	8241311
At4g27880	4	+	3	494	-		13883229	13885058	13883629	13884933	seven in absentia (SINA) family protein
RAFL19-47-B19	4	-	3	494	+	+	13884050	13884676
At4g36650	4	-	2	364	+	+	17283288	17285532	17283288	17285532	transcription factor IIB (TFIIB)
RAFL05-08-I08	4	+	2	364	-		17285168	17285771
At4g37230	4	+	2	204	+		17516418	17517581	17516418	17517581	oxygen-evolving enhancer protein, chloroplast
RAFL16-84-L17	4	-	2	204	-	+	17516180	17516850
At5g13660	5	+	1	90	+	+	4404607	4407169	4405097	4406986	expressed protein
RAFL15-24-M23	5	-	1	90	+		4407079	4408689
At5g15580	5	-	3	712	+	+	5068304	5072495	5068498	5071933	expressed protein
RAFL19-69-L18	5	+	3	712	-	+	5071623	5072495
At5g35670	5	+	1	606	+	+	13873345	13875756	13873400	13875140	calmodulin-binding family protein
RAFL11-06-L16	5	-	1	606	+	+	13875150	13876207
At5g37490	5	+	3	1330	+		14904708	14906281	14904974	14906281	U-box domain-containing protein
RAFL17-22-H20	5	-	3	1330	-		14904707	14906037
At5g42750	5	-	2	1083	+	+	17160048	17161388	17160256	17161269	expressed protein
RAFL19-09-M14	5	+	2	1083	-	+	17160305	17161390
At5g65080	5	+	3	351	+	+	26014730	26019691	26014876	26019437	MADS-box family protein
RAFL19-18-D02	5	-	3	351	-		26014729	26015266
At1g11750	1	+	1	174	+	+	3967478	3969854	3967609	3969535	ATP-dependent Clp protease proteolytic
RAFL04-19-E01	1	-	1	174	+		3969680	3971756
At1g29355	1	+	3	922	+		10274034	10275525	10274034	10275525	expressed protein
RAFL17-02-C10	1	-	3	922	-	+	10274126	10275704
At1g57906	1	+	4	0	+		21439092	21440475	21439092	21440475	hypothetical protein
RAFL04-17-A02	1	-	4	0	+	+	21434790	21439767
At2g13660	2	-	3	706	+		5699179	5700098	5699374	5699971	expressed protein
RAFL16-82-F04	2	+	3	706	-	+	5699326	5700098
At2g30985	2	+	3	158	-		13193793	13194277	13193983	13194141	expressed protein
RAFL15-15-K12	2	-	3	158	-		13193791	13194330
At4g24410	4	-	2	238	+		12623540	12624049	12623540	12624049	expressed protein
RAFL04-20-O22	4	+	2	238	-	+	12623545	12626442
At1g06250	1	-	3	709	+	+	1913255	1914894	1913338	1914849	lipase class 3 family protein
gnl|UG|At#S18892765	1	+	3	709	+	+	1911151	1914953
At1g06500	1	+	1	90	+	+	1989478	1990724	1990175	1990585	expressed protein
gnl|UG|At#S18893312	1	-	1	90	+		1990634	1992169
At1g07725	1	-	1	1640	+		2395289	2397269	2395289	2397093	exocyst subunit EXO70 family protein
gnl|UG|At#S18898556	1	+	1	1640	-		2395457	2397239
At1g09970	1	+	1	1101	+		3252242	3255695	3252410	3255430	leucine-rich repeat transmembrane protein kinase
gnl|UG|At#S18913483	1	-	1	1101	-		3254397	3255603
At1g12060	1	+	1	576	+	+	4076332	4077022	4076332	4077022	IQ domain-containing protein
gnl|UG|At#S18895427	1	-	1	576	-		4076115	4076927
At1g14920	1	+	3	1839	+	+	5149221	5151349	5149409	5151010	gibberellin response modulator (GAI) (RGA2)
gnl|UG|At#S18906417	1	-	3	1839	-	+	5149246	5151085
At1g15780	1	-	3	382	+	+	5430178	5435916	5430441	5435916	expressed protein
gnl|UG|At#S18897096	1	+	3	382	-	+	5430384	5431087
At1g16720	1	+	1	111	+	+	5723081	5726471	5723154	5726241	expressed protein
gnl|UG|At#S18894910	1	-	1	111	+	+	5726360	5727086
At1g19550	1	-	3	460	+		6767442	6767974	6767442	6767974	dehydroascorbate reductase, putative
gnl|UG|At#S18896481	1	+	3	460	+		6765676	6767984
At1g20520	1	-	3	695	+		7106912	7107607	7106912	7107607	expressed protein
gnl|UG|At#S18900664	1	+	3	695	-		7106154	7107967
At1g20690	1	+	3	1517	+		7174428	7176367	7175076	7175798	expressed protein
gnl|UG|At#S18894716	1	-	3	1517	-	+	7174818	7176335
At1g23560	1	-	3	1111	+	+	8352604	8354251	8352791	8354134	expressed protein
gnl|UG|At#S18895608	1	+	3	1111	+		8350781	8352737
At1g26750	1	+	1	123	+	+	9246774	9248261	9246844	9248040	expressed protein
gnl|UG|At#S18894475	1	-	1	123	+		9248138	9248765
At1g29770	1	+	1	653	+		10424561	10425627	10424791	10425627	NLI interacting factor (NIF) family protein
gnl|UG|At#S18908626	1	-	1	653	+	+	10424577	10429068
At1g29780	1	+	3	171	+		10426935	10427600	10426935	10427600	NLI interacting factor (NIF) family protein
gnl|UG|At#S18908626	1	-	3	171	+	+	10424577	10429068
At1g44120	1	+	3	462	+		16783050	16789854	16783050	16789854	C2 domain-containing protein
gnl|UG|At#S18895381	1	-	3	462	-		16788665	16789198
At1g45165	1	+	3	467	+		17093247	17093778	17093309	17093641	Expressed protein
gnl|UG|At#S18895530	1	-	3	467	-	+	17093288	17093755
At1g52240	1	-	1	542	+		19459435	19461535	19459908	19461535	expressed protein
gnl|UG|At#S18896632	1	+	1	542	+		19458554	19459977
At1g52820	1	+	1	596	+	+	19672851	19674095	19672884	19673989	2-oxoglutarate-dependent dioxygenase
gnl|UG|At#S18903200	1	-	1	596	-	+	19673250	19674662
At1g53480	1	-	4	0	-		19966882	19968380	19967144	19968380	expressed protein
gnl|UG|At#S18896114	1	+	4	0	+		19967848	19970620
At1g55180	1	-	2	423	+		20588724	20591296	20588724	20591296	phospholipase D, putative (PLDEPSILON)
gnl|UG|At#S18896384	1	+	2	423	+	+	20583997	20589207
At1g56070	1	-	3	706	+	+	20971595	20975407	20971910	20974742	elongation factor 2, putative / EF-2
gnl|UG|At#S18904217	1	+	3	706	-	+	20973048	20973754
At1g56610	1	+	1	417	+	+	21215644	21218227	21215854	21217625	syntaxin-related family protein
gnl|UG|At#S18897742	1	-	1	417	+	+	21217810	21219071
At1g60500	1	+	3	1522	+		22295247	22297629	22295247	22297487	dynamin family protein
gnl|UG|At#S18894538	1	-	3	1522	-		22295888	22297433
At1g60510	1	+	3	1844	-		22298387	22300804	22298387	22300804	pseudogene
gnl|UG|At#S18897664	1	-	3	1844			22298048	22299778
At1g60530	1	+	3	794	+		22303462	22304832	22303462	22304832	dynamin family protein
gnl|UG|At#S18893734	1	-	3	794	-		22303205	22304970
At1g62225	1	-	1	119	+		22993219	22994006	22993515	22993946	expressed protein
gnl|UG|At#S18892923	1	+	1	119	+		22992733	22993338
At1g62590	1	-	1	147	+		23180597	23182913	23180959	23182863	pentatricopeptide (PPR) repeat-containing protein
gnl|UG|At#S18897065	1	+	1	147	+		23179315	23180744
At1g62840	1	+	1	704	+	+	23275146	23276072	23275146	23276072	expressed protein
gnl|UG|At#S18913755	1	-	1	704	+		23275414	23277966
At1g63420	1	+	2	886	+		23519539	23522575	23519539	23522442	expressed protein
gnl|UG|At#S18910874	1	-	2	886	-	+	23519336	23520606
At1g67360	1	-	1	57	+		25240474	25241757	25240735	25241576	rubber elongation factor (REF) family protein
gnl|UG|At#S18897476	1	+	1	57	+	+	25239146	25240531
At1g67370	1	-	1	103	+		25242780	25247500	25243010	25247376	meiotic asynaptic mutant 1 (ASY1)
gnl|UG|At#S18897321	1	+	1	103	+		25242135	25242883
At1g68870	1	+	3	617	+		25892744	25893397	25892780	25893223	hypothetical protein
gnl|UG|At#S18901758	1	-	3	617	-		25892743	25893397
At1g72860	1	-	3	1900	+		27419889	27424439	27420757	27424439	disease resistance protein
gnl|UG|At#S18896302	1	+	3	1900	-	+	27419892	27421980
At1g76880	1	+	3	1415	+	+	28870488	28873119	28870488	28872825	trihelix DNA-binding protein, putative
gnl|UG|At#S18909769	1	-	3	1415	-		28871317	28872733
At1g78270	1	-	3	1498	+	+	29455456	29457310	29455584	29457116	UDP-glucose glucosyltransferase, putative
gnl|UG|At#S18907414	1	+	3	1498	-		29455708	29457271
At1g80130	1	-	3	743	+	+	30145855	30147538	30146142	30147370	expressed protein
gnl|UG|At#S18898351	1	+	3	743	-		30146783	30147538
At1g80320	1	+	3	960	+	+	30201674	30202788	30201674	30202788	oxidoreductase, 2OG-Fe(II) oxygenase family
gnl|UG|At#S18894689	1	-	3	960	-		30201557	30202962
At2g01505	2	-	2	412	+		228744	229236	228925	229236	CLE16, putative
gnl|UG|At#S18900402	2	+	2	412	-	+	228823	229458
At2g01710	2	+	2	1073	+	+	315725	316992	315835	316770	DNAJ heat shock N-terminal domain-containing
gnl|UG|At#S18910955	2	-	2	1073	-		315680	316798
At2g03220	2	-	3	841	+	+	970256	972404	970398	972350	galactoside 2-alpha-L-fucosyltransferase
gnl|UG|At#S18895755	2	+	3	841	-	+	970311	971152
At2g04380	2	+	2	638	-	+	1525639	1526764	1525639	1526499	expressed protein
gnl|UG|At#S18903240	2	-	2	638	+		1525392	1526708
At2g04550	2	+	1	295	+		1588401	1590597	1588535	1589835	dual specificity protein phosphatase family
gnl|UG|At#S18898770	2	-	1	295	+	+	1590302	1592692
At2g05810	2	-	3	1822	+		2214009	2217156	2215222	2216964	armadillo/beta-catenin repeat family protein
gnl|UG|At#S18907176	2	+	3	1822	-		2215266	2217089
At2g09800	2	+	1	461	-		3674336	3679477	3674336	3679477	copia-like retrotransposon family
gnl|UG|At#S18912900	2	-	1	461	-		3679016	3679795
At2g11240	2	-	2	507	-		4484768	4490830	4484768	4490830	non-LTR retrotransposon family (LINE)
gnl|UG|At#S18900403	2	+	2	507	-		4490323	4491403
At2g15300	2	+	2	1712	+	+	6656712	6659092	6656712	6659092	leucine-rich repeat transmembrane protein kinase
gnl|UG|At#S18893907	2	-	2	1712	-		6656548	6658580
At2g15610	2	+	2	360	+		6813115	6814534	6813115	6814534	expressed protein
gnl|UG|At#S18899401	2	-	2	360	-		6812995	6813596
At2g18290	2	-	1	91	+	+	7955417	7957235	7955604	7957178	anaphase-promoting complex, subunit 10 family
gnl|UG|At#S18900692	2	+	1	91	+	+	7954718	7955508
At2g22820	2	-	2	167	+		9728311	9728505	9728311	9728505	expressed protein
gnl|UG|At#S18898345	2	+	2	167	-		9728338	9728993
At2g23130	2	+	3	473	+	+	9851379	9852465	9851491	9851979	arabinogalactan-protein (AGP17)
gnl|UG|At#S18892954	2	-	3	473	-		9851378	9852169
At2g23200	2	+	3	601	+	+	9886356	9888988	9886431	9888935	protein kinase family protein
gnl|UG|At#S18899373	2	-	3	601	-	+	9888322	9888923
At2g24540	2	+	2	1171	+	+	10433422	10434674	10433494	10434612	kelch repeat-containing F-box family protein
gnl|UG|At#S18902502	2	-	2	1171	-		10433245	10434593
At2g24750	2	+	1	205	-		10546080	10553064	10546080	10553064	pseudogene
gnl|UG|At#S18899191	2	-	1	205	-		10548879	10556452
At2g24760	2	+	2	1489	-		10554105	10556599	10554105	10556599	non-LTR retrotransposon family (LINE)
gnl|UG|At#S18899191	2	-	2	1489	-		10548879	10556452
At2g25320	2	-	3	713	+	+	10788705	10795144	10789030	10795144	meprin and TRAF homology domain-containing protein
gnl|UG|At#S18900175	2	+	3	713	-	+	10791347	10792699
At2g28670	2	-	2	1377	+	+	12307336	12308859	12307457	12308800	disease resistance-responsive family protein
gnl|UG|At#S18904126	2	+	2	1377	-		12307482	12309113
At2g30150	2	+	2	1009	+	+	12881783	12883199	12881783	12883199	UDP-glucosyl transferase family protein
gnl|UG|At#S18894401	2	-	2	1009	-		12881512	12882887
At2g30360	2	-	2	1316	+	+	12944056	12945911	12944342	12945649	CBL-interacting protein kinase 11 (CIPK11)
gnl|UG|At#S18907080	2	+	2	1316	-		12944427	12946718
At2g33810	2	+	3	935	+	+	14312077	14313148	14312418	14312904	squamosa promoter-binding protein-like 3
gnl|UG|At#S18902491	2	-	3	935	-	+	14312083	14313129
At2g37550	2	-	2	880	+	+	15762175	15764679	15762622	15764534	arabidopsis pde1 suppressor 1 protein (ASP1)
gnl|UG|At#S18896691	2	+	2	880	-	+	15763799	15765357
At2g40000	2	-	2	1209	+	+	16707588	16709106	16707727	16709034	expressed protein
gnl|UG|At#S18904005	2	+	2	1209	-	+	16707897	16709249
At2g40850	2	+	2	706	+		17058155	17060676	17058653	17060338	phosphatidylinositolkinase family protein
gnl|UG|At#S18908371	2	-	2	706	+	+	17058149	17058861
At2g41750	2	-	2	735	+	+	17428722	17429600	17428824	17429585	DTW domain-containing protein
gnl|UG|At#S18900129	2	+	2	735	+	+	17428865	17431398
At2g42250	2	-	2	1238	+	+	17607153	17608927	17607153	17608787	cytochrome P450 family protein
gnl|UG|At#S18896156	2	+	2	1238	-	+	17606447	17608901
At2g42350	2	+	3	653	+	+	17646323	17646976	17646323	17646976	zinc finger (C3HC4-type RING finger) family
gnl|UG|At#S18894861	2	-	3	653	-	+	17646206	17647052
At3g01140	3	-	2	925	+	+	46626	47912	46626	47912	myb family transcription factor (MYB106)
gnl|UG|At#S18898226	3	+	2	925	-	+	46734	48295
At3g04800	3	-	3	566	+	+	1314485	1315051	1314485	1315051	mitochondrial import inner membrane translocase
gnl|UG|At#S18904498	3	+	3	566	+	+	1313321	1315249
At3g04900	3	-	3	626	+		1349308	1349934	1349308	1349934	heavy-metal-associated domain-containing protein
gnl|UG|At#S18903873	3	+	3	626	+		1347683	1350127
At3g05415	3	-	3	0	-		1555543	1560594	1555543	1560594	non-LTR retrotransposon family (LINE)
gnl|UG|At#S18904339	3	+	3	0	+	+	1554784	1561540
At3g05937	3	-	1	491	+		1776164	1776781	1776164	1776781	expressed protein
gnl|UG|At#S18904088	3	+	1	491	-		1775952	1776655
At3g06870	3	-	3	929	-	+	2167853	2168966	2167937	2168764	proline-rich family protein
gnl|UG|At#S18911928	3	+	3	929	+		2167747	2169228
At3g07390	3	+	2	1009	+	+	2365307	2366502	2365458	2366279	auxin-responsive protein (AIR12)
gnl|UG|At#S18902146	3	-	2	1009	-	+	2365005	2366316
At3g07900	3	+	1	265	+	+	2520780	2523114	2520832	2523014	expressed protein
gnl|UG|At#S18903460	3	-	1	265	+		2522849	2524150
At3g10960	3	-	3	1644	+	+	3424818	3427002	3424991	3426730	xanthine/uracil permease family protein
gnl|UG|At#S18911265	3	+	3	1644	-		3425112	3426756
At3g13900	3	+	1	955	+		4586158	4590688	4586158	4590688	haloacid dehalogenase-like hydrolase
gnl|UG|At#S18902785	3	-	1	955	+	+	4589649	4591479
At3g14550	3	-	2	1151	+		4884573	4885989	4884761	4885952	geranylgeranyl pyrophosphate synthase
gnl|UG|At#S18895983	3	+	2	1151	-		4884687	4886082
At3g16920	3	-	1	373	+	+	5776492	5777881	5776669	5777847	glycoside hydrolase family 19 protein
gnl|UG|At#S18898395	3	+	1	373	-		5777474	5777995
At3g16990	3	-	1	55	+	+	5795845	5796811	5795943	5796789	TENA/THI-4 family protein
gnl|UG|At#S18904893	3	+	1	55	+	+	5795141	5795900
At3g18540	3	+	2	603	-	+	6375815	6377473	6375815	6377473	expressed protein
gnl|UG|At#S18906465	3	-	2	603	+		6375718	6377221
At3g18773	3	+	3	774	+	+	6465831	6467123	6466310	6466972	zinc finger (C3HC4-type RING finger)
gnl|UG|At#S18901522	3	-	3	774	+	+	6465830	6466605
At3g19230	3	-	3	1345	+		6661094	6663525	6661094	6663525	leucine-rich repeat family protein
gnl|UG|At#S18896479	3	+	3	1345	-		6661507	6663406
At3g19620	3	-	3	1389	+	+	6815619	6818314	6815619	6818314	glycosyl hydrolase family 3 protein
gnl|UG|At#S18895875	3	+	3	1389	-	+	6815638	6817156
At3g19780	3	+	1	103	+	+	6870205	6874856	6870244	6874683	expressed protein
gnl|UG|At#S18902841	3	-	1	103	+	+	6874753	6875331
At3g24520	3	+	3	1111	+		8941073	8942881	8941462	8942538	heat shock transcription factor
gnl|UG|At#S18898470	3	-	3	1111	-		8941135	8942495
At3g24860	3	+	2	659	+	+	9073630	9074689	9073649	9074581	hydroxyproline-rich glycoprotein
gnl|UG|At#S18894814	3	-	2	659	-	+	9073569	9074289
At3g25620	3	-	2	923	+		9317311	9320805	9318750	9320742	ABC transporter family protein
gnl|UG|At#S18903769	3	+	2	923	-		9319790	9321442
At3g26760	3	+	2	734	+	+	9844828	9846413	9844876	9846136	short-chain dehydrogenase
gnl|UG|At#S18906424	3	-	2	734	-		9844603	9845971
At3g27410	3	-	2	385	+		10146481	10146879	10146481	10146879	expressed protein
gnl|UG|At#S18904358	3	+	2	385	-		10146494	10147101
At3g29642	3	+	1	151	-		11500367	11501828	11500367	11501828	Mutator-like transposase family
gnl|UG|At#S18902857	3	-	1	151	-	+	11501677	11503845
At3g29970	3	+	3	316	-		11747709	11749049	11747778	11748960	germination protein-related
gnl|UG|At#S18906431	3	-	3	316	-		11747881	11749038
At3g46030	3	-	3	649	+		16924433	16925116	16924599	16925036	histone H2B, putative
gnl|UG|At#S18896552	3	+	3	649	-		16924460	16925109
At3g48020	3	+	3	407	+	+	17735578	17735985	17735578	17735985	expressed protein
gnl|UG|At#S18899801	3	-	3	407	-		17735373	17736019
At3g51070	3	+	2	1228	+	+	18980048	18983271	18980048	18983271	dehydration-responsive protein-related
gnl|UG|At#S18895244	3	-	2	1228	-	+	18979729	18983265
At3g51240	3	+	2	1287	+	+	19036243	19037918	19036388	19037637	flavanone 3-hydroxylase (F3H)
gnl|UG|At#S18899227	3	-	2	1287	-	+	19036139	19037705
At3g51330	3	-	3	356	+	+	19064347	19067203	19064459	19067131	aspartyl protease family protein
gnl|UG|At#S18905036	3	+	3	356	-		19064437	19064980
At3g55090	3	-	2	1534	+	+	20427319	20429481	20427319	20429481	ABC transporter family protein
gnl|UG|At#S18899970	3	+	2	1534	-		20427947	20429566
At3g59680	3	+	3	576	+		22055134	22057017	22055152	22056800	expressed protein
gnl|UG|At#S18893047	3	-	3	576	-		22056145	22056809
At3g60110	3	+	3	658	+		22208802	22212426	22209672	22212134	DNA-binding bromodomain-containing protein
gnl|UG|At#S18903008	3	-	3	658	-		22208825	22209483
At3g60220	3	-	2	1387	+	+	22265573	22267061	22265765	22266769	zinc finger (C3HC4-type RING finger) (ATL4)
gnl|UG|At#S18904759	3	+	2	1387	-		22265674	22267189
At3g63440	3	+	2	1325	+	+	23435305	23437240	23435305	23437240	cytokinin oxidase family protein
gnl|UG|At#S18905949	3	-	2	1325			23433705	23437203
At4g00980	4	-	1	559	+		422478	424588	422732	424580	zinc knuckle (CCHC-type) family protein
gnl|UG|At#S18898409	4	+	1	559	-	+	421972	423258
At4g02050	4	-	1	63	+	+	898307	900199	898387	900095	sugar transporter, putative
gnl|UG|At#S18908087	4	+	1	63	+	+	897546	898370
At4g12050	4	-	2	1148	+		7219819	7221322	7220133	7221152	DNA-binding protein-related
gnl|UG|At#S18899934	4	+	2	1148	-		7220174	7221743
At4g14540	4	+	2	541	+	+	8344612	8345214	8344659	8345144	CCAAT-box binding transcription factor
gnl|UG|At#S18903436	4	-	2	541	-	+	8344427	8345153
At4g15530	4	-	2	251	+	+	8864826	8870934	8864826	8870725	pyruvate phosphate dikinase family protein
gnl|UG|At#S18912650	4	+	2	251	-	+	8870398	8871006
At4g16370	4	-	3	763	+	+	9247321	9250112	9247606	9249863	oligopeptide transporter OPT family protein
gnl|UG|At#S18900351	4	+	3	763	-		9247537	9248300
At4g17100	4	-	3	1681	-		9609926	9612667	9609926	9612667	expressed pseudogene
gnl|UG|At#S18896200	4	+	3	1681	-	+	9610029	9611714
At4g20820	4	+	3	1598	+		11150171	11151769	11150171	11151769	FAD-binding domain-containing protein
gnl|UG|At#S18902504	4	-	3	1598	-	+	11150161	11151772
At4g26290	4	-	3	227	+		13307604	13307831	13307604	13307831	expressed protein
gnl|UG|At#S18904712	4	+	3	227	+	+	13307469	13308962
At4g26790	4	+	3	1103	+		13487463	13489382	13487865	13489155	GDSL-motif lipase/hydrolase family protein
gnl|UG|At#S18894373	4	-	3	1103	-		13487397	13489571
At4g26890	4	+	2	1318	+		13511845	13513412	13512078	13513412	protein kinase family protein
gnl|UG|At#S18893849	4	-	2	1318	-		13511730	13513163
At4g27870	4	+	3	1205	+	+	13878929	13882888	13878989	13882685	integral membrane family protein
gnl|UG|At#S18909918	4	-	3	1205	-	+	13881132	13882764
At4g29780	4	+	3	1094	+	+	14579710	14581706	14579865	14581487	expressed protein
gnl|UG|At#S18899566	4	-	3	1094	-	+	14580204	14581299
At4g31250	4	-	3	1359	+		15178939	15181757	15179207	15181757	leucine-rich repeat transmembrane protein kinase
gnl|UG|At#S18913665	4	+	3	1359	+		15180158	15180809
At4g34550	4	+	3	839	+		16503206	16504045	16503206	16504045	expressed protein
gnl|UG|At#S18906371	4	-	3	839	+		16503193	16505413
At4g34960	4	+	2	98	+	+	16648613	16650902	16648870	16650651	peptidyl-prolyl cis-trans isomerase
gnl|UG|At#S18908370	4	-	2	98	-		16648487	16649106
At4g36870	4	+	3	1147	+	+	17369319	17373927	17369422	17373419	BEL1-like homeobox 2 protein (BLH2)
gnl|UG|At#S18899490	4	-	3	1147	-		17369433	17370580
At4g36990	4	+	2	553	+	+	17440287	17442145	17440654	17441700	heat shock transcription factor 4 (HSTF4)
gnl|UG|At#S18899586	4	-	2	553	-		17440168	17440840
At4g38530	4	+	1	68	+	+	18020706	18023044	18020816	18022892	phosphoinositide-specific phospholipase C
gnl|UG|At#S18910551	4	-	1	68	-	+	18022976	18025237
At4g38540	4	+	3	710	+	+	18023173	18025021	18023181	18024821	monooxygenase, putative (MO2)
gnl|UG|At#S18910551	4	-	3	710	-	+	18022976	18025237
At4g39610	4	-	2	821	+	+	18393564	18394739	18393802	18394596	expressed protein
gnl|UG|At#S18904351	4	+	2	821	-		18393918	18394772
At4g40080	4	+	2	640	+	+	18579308	18580711	18579365	18580536	ENTH domain-containing protein
gnl|UG|At#S18895383	4	-	2	640	-	+	18579232	18580255
At5g01170	5	+	2	1663	+	+	58161	60135	58314	60020	glycine-rich protein
gnl|UG|At#S18910237	5	-	2	1663	-		58011	59824
At5g04390	5	+	2	1119	+		1239101	1240518	1239167	1240255	zinc finger (C2H2 type) family protein
gnl|UG|At#S18910254	5	-	2	1119	-	+	1238921	1240220
At5g06190	5	-	1	81	+		1876035	1876638	1876195	1876395	expressed protein
gnl|UG|At#S18913161	5	+	1	81	+		1873128	1876116
At5g13205	5	-	1	691	-		4208524	4212594	4208524	4212594	copia-like retrotransposon family
gnl|UG|At#S18909335	5	+	1	691	+	+	4207034	4209215
At5g18260	5	-	1	1126	+		6036204	6038108	6036228	6037297	expressed protein
gnl|UG|At#S18905760	5	+	1	1126	-		6035631	6037635
At5g19570	5	+	3	431	+	+	6606702	6607205	6606741	6607154	expressed protein
gnl|UG|At#S18899350	5	-	3	431	-	+	6606644	6607282
At5g28920	5	-	3	725	+	+	10940039	10943382	10940629	10943382	expressed protein
gnl|UG|At#S18911670	5	+	3	725	+		10940290	10941717
At5g39880	5	+	3	247	+	+	15988115	15989465	15988193	15989284	expressed protein
gnl|UG|At#S18893744	5	-	3	247	-		15988205	15989453
At5g41610	5	-	3	1120	+		16655598	16658956	16655782	16658087	cation/hydrogen exchanger, putative (CHX18)
gnl|UG|At#S18903693	5	+	3	1120	-	+	16655806	16657091
At5g43170	5	-	3	438	+	+	17348173	17348874	17348278	17348859	zinc finger (C2H2 type) protein 3 (AZF3)
gnl|UG|At#S18908487	5	+	3	438	+	+	17345512	17349171
At5g45920	5	+	3	740	+	+	18639813	18641904	18640356	18641904	GDSL-motif lipase/hydrolase family protein
gnl|UG|At#S18897826	5	-	3	740	-	+	18639812	18640553
At5g46280	5	-	3	341	+	+	18786924	18790885	18787129	18790833	DNA replication licensing factor, putative
gnl|UG|At#S18900702	5	+	3	341	-		18787675	18788282
At5g49130	5	+	2	1259	+	+	19933130	19934751	19933130	19934751	MATE efflux family protein
gnl|UG|At#S18902153	5	-	2	1259	-	+	19933093	19934503
At5g52100	5	+	3	419	+	+	21187371	21189571	21187429	21189333	dihydrodipicolinate reductase family protein
gnl|UG|At#S18909082	5	-	3	419	+		21187307	21191184
At5g54064	5	+	1	78	-		21957406	21958905	21957406	21958905	pseudogene
gnl|UG|At#S18910910	5	-	1	78	+	+	21958827	21959364
At5g55490	5	-	1	585	+		22496048	22498129	22496048	22498129	expressed protein
gnl|UG|At#S18913254	5	+	1	585	-	+	22495488	22496893
At5g57780	5	-	3	599	+	+	23422550	23423535	23422731	23423234	expressed protein
gnl|UG|At#S18905079	5	+	3	599	-	+	23422706	23423305
At5g58680	5	-	2	1018	+		23725338	23726577	23725473	23726546	armadillo/beta-catenin repeat family protein
gnl|UG|At#S18903546	5	+	2	1018	-		23725559	23726733
At5g58990	5	+	3	626	+		23832219	23833369	23832254	23833045	expressed protein
gnl|UG|At#S18899192	5	-	3	626	-		23832269	23833243
At5g62260	5	+	2	429	+		25026557	25028574	25026557	25028574	AT hook motif-containing protein
gnl|UG|At#S18895506	5	-	2	429	-		25026432	25027023
At5g62360	5	+	1	796	+		25057882	25058687	25057925	25058536	invertase/pectin methylesterase inhibitor
gnl|UG|At#S18893647	5	-	1	796	-		25057891	25058697
At5g62470	5	-	3	789	+		25096217	25098314	25096660	25098084	myb family transcription factor (MYB96)
gnl|UG|At#S18904841	5	+	3	789	-	+	25096618	25097449
At5g63130	5	+	2	681	+	+	25340335	25341498	25340416	25341083	octicosapeptide/Phox/Bem1p (PB1) protein
gnl|UG|At#S18895353	5	-	2	681	-		25340171	25341106
At5g63340	5	+	2	103	+		25396120	25396900	25396120	25396900	expressed protein
gnl|UG|At#S18912753	5	-	2	103	+	+	25394344	25396523
At5g67510	5	-	1	631	+	+	26955039	26955677	26955196	26955636	60S ribosomal protein L26 (RPL26B)
gnl|UG|At#S18903995	5	+	1	631	-	+	26955043	26955670
